# Supplementary material for: The forbidden zone for sleep is more robust in adolescents compared to adults
Source: Front Sleep. 2024 Jan 4;2:1304647. doi: 10.3389/frsle.2023.1304647 (PMC11801367; doi:10.3389/frsle.2023.1304647)
Supplement: Supplementary file 1 [file Table_1.XLSX]

## Sheet: Monterastelli_etal_Source_Data
ID	Group	Lights_OFF	Lights_OFF_24hr	Sleep_Onset	Sleep_Onset_24hr	Lights_ON	Lights_ON_24hr	Wake_Time	Wake_Time_24hr	TST_minutes	SleepOnsetLatency_minutes	Lights_OFF_relative_to_DLMO	Race	Sex	bin_midpt
100	Adult	00:00:00	0	00:00:00	0	02:00:00	2	01:53:00	1.88333	83	0	1.53	0	1	1
100	Adult	04:00:00	4	04:00:00	4	06:00:00	6	05:59:00	5.98333	103	0	5.53	0	1	5
100	Adult	08:00:00	8	08:09:00	8.15	10:00:00	10	09:58:00	9.96667	92	9	9.53	0	1	9
100	Adult	12:00:00	12	12:24:59	12.4167	14:00:00	14	13:54:59	13.9167	78	25	13.53	0	1	13
100	Adult	16:00:00	16	16:02:00	16.0333	18:00:00	18	17:39:00	17.65	80	2	17.53	0	1	17
100	Adult	20:00:00	20	20:03:00	20.05	22:00:00	22	21:12:00	21.2	69	3	21.53	0	1	21
100	Adult	00:00:00	0	00:08:00	0.133333	02:00:00	2	01:58:00	1.96667	87	8	1.53	0	1	1
100	Adult	04:00:00	4	04:06:59	4.11667	06:00:00	6	05:59:00	5.98333	101	7	5.53	0	1	5
100	Adult	08:00:00	8	08:07:00	8.11667	10:00:00	10	09:28:00	9.46667	89	7	9.53	0	1	9
100	Adult	12:00:00	12	13:09:00	13.15	14:00:00	14	13:58:59	13.9833	50	69	13.53	0	1	13
100	Adult	16:00:00	16	16:48:00	16.8	18:00:00	18	17:58:00	17.9667	65	48	17.53	0	1	17
100	Adult	20:00:00	20	20:32:00	20.5333	22:00:00	22	21:44:00	21.7333	53	32	21.53	0	1	21
101	Adult	00:00:00	0	00:19:00	0.316667	02:00:00	2	01:59:00	1.98333	96	19	2.73	0	2	3
101	Adult	04:00:00	4	04:03:00	4.05	06:00:00	6	05:59:00	5.98333	100	3	6.73	0	2	7
101	Adult	08:00:00	8	08:03:00	8.05	10:00:00	10	09:58:00	9.96667	97	3	10.73	0	2	11
101	Adult	12:00:00	12	12:04:00	12.0667	14:00:00	14	13:58:00	13.9667	105	4	14.73	0	2	15
101	Adult	16:00:00	16	16:04:00	16.0667	18:00:00	18	17:58:00	17.9667	69	4	18.73	0	2	19
101	Adult	20:00:00	20	20:05:00	20.0833	22:00:00	22	21:59:00	21.9833	87	5	22.73	0	2	23
101	Adult	00:00:00	0	00:17:00	0.283333	02:00:00	2	01:59:00	1.98333	82	17	2.73	0	2	3
101	Adult	04:00:00	4	04:05:59	4.1	06:00:00	6	05:59:00	5.98333	98	6	6.73	0	2	7
101	Adult	08:00:00	8	08:11:00	8.18333	10:00:00	10	09:58:00	9.96667	104	11	10.73	0	2	11
101	Adult	12:00:00	12	12:15:00	12.25	14:00:00	14	13:58:00	13.9667	86	15	14.73	0	2	15
101	Adult	16:00:00	16	16:04:59	16.0833	18:00:00	18	17:49:00	17.8167	73	5	18.73	0	2	19
101	Adult	20:00:00	20	20:06:00	20.1	22:00:00	22	21:56:00	21.9333	79	6	22.73	0	2	23
102	Adult	00:00:00	0	00:06:00	0.1	02:00:00	2	01:53:00	1.88333	88	6	3.5	0	2	3
102	Adult	04:00:00	4	04:01:00	4.01667	06:00:00	6	05:59:00	5.98333	105	1	7.5	0	2	7
102	Adult	08:00:00	8	08:02:00	8.03333	10:00:00	10	09:59:00	9.98333	95	2	11.5	0	2	11
102	Adult	12:00:00	12	12:11:00	12.1833	14:00:00	14	13:09:00	13.15	49	11	15.5	0	2	15
102	Adult	16:00:00	16	16:02:00	16.0333	18:00:00	18	17:53:00	17.8833	102	2	19.5	0	2	19
102	Adult	20:00:00	20	20:01:00	20.0167	22:00:00	22	21:58:00	21.9667	67	1	23.5	0	2	23
102	Adult	00:00:00	0	00:02:00	0.0333333	02:00:00	2	01:48:59	1.81667	98	2	3.5	0	2	3
102	Adult	04:00:00	4	04:01:00	4.01667	06:00:00	6	06:00:00	6	112	1	7.5	0	2	7
102	Adult	08:00:00	8	08:28:59	8.48333	10:00:00	10	09:57:00	9.95	59	29	11.5	0	2	11
102	Adult	12:00:00	12	12:03:00	12.05	14:00:00	14	13:53:00	13.8833	83	3	15.5	0	2	15
102	Adult	16:00:00	16	16:00:00	16	18:00:00	18	17:58:00	17.9667	76	0	19.5	0	2	19
102	Adult	20:00:00	20	20:00:00	20	22:00:00	22	22:00:00	22	81	0	23.5	0	2	23
104	Adult	00:00:00	0	00:01:00	0.0166667	02:00:00	2	01:59:00	1.98333	113	1	2.39	1	1	3
104	Adult	04:00:00	4	04:01:00	4.01667	06:00:00	6	05:59:00	5.98333	102	1	6.39	1	1	7
104	Adult	08:00:00	8	08:06:00	8.1	10:00:00	10	09:54:00	9.9	107	6	10.39	1	1	11
104	Adult	12:00:00	12	12:01:00	12.0167	14:00:00	14	13:58:00	13.9667	104	1	14.39	1	1	15
104	Adult	16:00:00	16	16:02:00	16.0333	18:00:00	18	17:57:00	17.95	102	2	18.39	1	1	19
104	Adult	20:00:00	20	20:07:00	20.1167	22:00:00	22	21:55:00	21.9167	77	7	22.39	1	1	23
104	Adult	00:00:00	0	00:00:00	0	02:00:00	2	01:59:00	1.98333	104	0	2.39	1	1	3
104	Adult	04:00:00	4	04:01:00	4.01667	06:00:00	6	05:51:00	5.85	95	1	6.39	1	1	7
104	Adult	08:00:00	8	08:00:00	8	10:00:00	10	09:59:00	9.98333	86	0	10.39	1	1	11
104	Adult	12:00:00	12	12:02:00	12.0333	14:00:00	14	13:50:59	13.85	105	2	14.39	1	1	15
104	Adult	16:00:00	16	16:01:00	16.0167	18:00:00	18	17:59:00	17.9833	109	1	18.39	1	1	19
104	Adult	20:00:00	20	20:00:00	20	22:00:00	22	21:59:00	21.9833	106	0	22.39	1	1	23
105	Adult	00:00:00	0	00:02:00	0.0333333	02:00:00	2	01:59:00	1.98333	102	2	1.9	0	2	1
105	Adult	04:00:00	4	04:00:00	4	06:00:00	6	05:59:00	5.98333	107	0	5.9	0	2	5
105	Adult	08:00:00	8	08:06:00	8.1	10:00:00	10	09:59:00	9.98333	95	6	9.9	0	2	9
105	Adult	12:00:00	12	12:08:00	12.1333	14:00:00	14	13:58:00	13.9667	84	8	13.9	0	2	13
105	Adult	16:00:00	16	16:08:59	16.15	18:00:00	18	17:54:00	17.9	98	9	17.9	0	2	17
105	Adult	20:00:00	20	20:11:00	20.1833	22:00:00	22	21:56:00	21.9333	72	11	21.9	0	2	21
105	Adult	00:00:00	0	00:03:00	0.05	02:00:00	2	01:58:00	1.96667	100	3	1.9	0	2	1
105	Adult	04:00:00	4	04:01:00	4.01667	06:00:00	6	05:59:00	5.98333	110	1	5.9	0	2	5
105	Adult	08:00:00	8	08:06:00	8.1	10:00:00	10	09:58:00	9.96667	102	6	9.9	0	2	9
105	Adult	12:00:00	12	12:08:59	12.15	14:00:00	14	13:53:00	13.8833	91	9	13.9	0	2	13
105	Adult	16:00:00	16	16:06:00	16.1	18:00:00	18	17:55:00	17.9167	104	6	17.9	0	2	17
105	Adult	20:00:00	20	20:18:00	20.3	22:00:00	22	21:59:00	21.9833	87	18	21.9	0	2	21
106	Adult	00:00:00	0	00:06:00	0.1	02:00:00	2	01:59:00	1.98333	111	6	3.33	0	1	3
106	Adult	04:00:00	4	04:26:00	4.43333	06:00:00	6	05:58:00	5.96667	90	26	7.33	0	1	7
106	Adult	08:00:00	8	08:08:00	8.13333	10:00:00	10	09:59:00	9.98333	96	8	11.33	0	1	11
106	Adult	12:00:00	12	12:07:00	12.1167	14:00:00	14	13:54:00	13.9	102	7	15.33	0	1	15
106	Adult	16:00:00	16	16:10:00	16.1667	18:00:00	18	17:58:00	17.9667	64	10	19.33	0	1	19
106	Adult	20:00:00	20	20:12:00	20.2	22:00:00	22	21:58:00	21.9667	79	12	23.33	0	1	23
106	Adult	00:00:00	0	00:05:00	0.0833333	02:00:00	2	01:59:00	1.98333	93	5	3.33	0	1	3
106	Adult	04:00:00	4	04:04:00	4.06667	06:00:00	6	05:58:00	5.96667	111	4	7.33	0	1	7
106	Adult	08:00:00	8	08:11:00	8.18333	10:00:00	10	09:59:00	9.98333	103	11	11.33	0	1	11
106	Adult	12:00:00	12	12:20:00	12.3333	14:00:00	14	13:56:00	13.9333	70	20	15.33	0	1	15
106	Adult	16:00:00	16	16:31:00	16.5167	18:00:00	18	17:53:00	17.8833	38	31	19.33	0	1	19
106	Adult	20:00:00	20	20:15:00	20.25	22:00:00	22	21:42:00	21.7	71	15	23.33	0	1	23
107	Adult	00:00:00	0	00:31:00	0.516667	02:00:00	2	01:52:00	1.86667	81	31	2.92	0	1	3
107	Adult	04:00:00	4	04:01:00	4.01667	06:00:00	6	05:59:00	5.98333	103	1	6.92	0	1	7
107	Adult	08:00:00	8	08:03:00	8.05	10:00:00	10	09:59:00	9.98333	96	3	10.92	0	1	11
107	Adult	12:00:00	12	12:11:00	12.1833	14:00:00	14	14:00:00	14	94	11	14.92	0	1	15
107	Adult	16:00:00	16	16:10:00	16.1667	18:00:00	18	17:59:00	17.9833	81	10	18.92	0	1	19
107	Adult	20:00:00	20	20:16:00	20.2667	22:00:00	22	21:54:00	21.9	42	16	22.92	0	1	23
107	Adult	00:00:00	0	00:02:00	0.0333333	02:00:00	2	01:59:00	1.98333	81	2	2.92	0	1	3
107	Adult	04:00:00	4	04:23:00	4.38333	06:00:00	6	05:59:00	5.98333	80	23	6.92	0	1	7
107	Adult	08:00:00	8	08:09:00	8.15	10:00:00	10	09:59:00	9.98333	105	9	10.92	0	1	11
107	Adult	12:00:00	12	12:04:59	12.0833	14:00:00	14	13:49:00	13.8167	85	5	14.92	0	1	15
107	Adult	16:00:00	16	16:19:00	16.3167	18:00:00	18	17:52:00	17.8667	84	19	18.92	0	1	19
107	Adult	20:00:00	20	20:01:00	20.0167	22:00:00	22	21:59:00	21.9833	89	1	22.92	0	1	23
108	Adult	00:00:00	0	00:02:00	0.0333333	02:00:00	2	01:59:00	1.98333	95	2	1.43	0	2	1
108	Adult	04:00:00	4	04:00:00	4	06:00:00	6	06:00:00	6	112	0	5.43	0	2	5
108	Adult	08:00:00	8	08:00:00	8	10:00:00	10	09:59:00	9.98333	110	0	9.43	0	2	9
108	Adult	12:00:00	12	12:06:00	12.1	14:00:00	14	13:53:00	13.8833	89	6	13.43	0	2	13
108	Adult	16:00:00	16	16:06:00	16.1	18:00:00	18	17:59:00	17.9833	91	6	17.43	0	2	17
108	Adult	20:00:00	20	20:04:00	20.0667	22:00:00	22	21:56:00	21.9333	63	4	21.43	0	2	21
108	Adult	00:00:00	0	00:04:00	0.0666667	02:00:00	2	01:59:00	1.98333	97	4	1.43	0	2	1
108	Adult	04:00:00	4	04:04:00	4.06667	06:00:00	6	05:56:00	5.93333	108	4	5.43	0	2	5
108	Adult	08:00:00	8	08:02:00	8.03333	10:00:00	10	09:58:00	9.96667	106	2	9.43	0	2	9
108	Adult	12:00:00	12	12:02:00	12.0333	14:00:00	14	13:52:00	13.8667	89	2	13.43	0	2	13
108	Adult	16:00:00	16	16:04:00	16.0667	18:00:00	18	17:59:00	17.9833	98	4	17.43	0	2	17
108	Adult	20:00:00	20	20:00:00	20	22:00:00	22	21:46:00	21.7667	57	0	21.43	0	2	21
110	Adult	00:00:00	0	00:23:00	0.383333	02:00:00	2	01:59:00	1.98333	67	23	5.23	1	2	5
110	Adult	04:00:00	4	04:04:00	4.06667	06:00:00	6	05:59:00	5.98333	104	4	9.23	1	2	9
110	Adult	08:00:00	8	08:01:00	8.01667	10:00:00	10	10:00:00	10	102	1	13.23	1	2	13
110	Adult	12:00:00	12	12:01:00	12.0167	14:00:00	14	13:58:59	13.9833	95	1	17.23	1	2	17
110	Adult	16:00:00	16	17:15:00	17.25	18:00:00	18	17:21:00	17.35	17	75	21.23	1	2	21
110	Adult	20:00:00	20	20:28:00	20.4667	22:00:00	22	21:57:00	21.95	80	28	1.23	1	2	1
110	Adult	00:00:00	0	00:26:00	0.433333	02:00:00	2	01:59:00	1.98333	53	26	5.23	1	2	5
110	Adult	04:00:00	4	04:08:00	4.13333	06:00:00	6	05:59:00	5.98333	95	8	9.23	1	2	9
110	Adult	08:00:00	8	did not fall asleep		10:00:00	10	did not fall asleep		0		13.23	1	2	13
110	Adult	12:00:00	12	12:08:59	12.15	14:00:00	14	13:44:00	13.7333	83	9	17.23	1	2	17
110	Adult	16:00:00	16	did not fall asleep		18:00:00	18	did not fall asleep		0		21.23	1	2	21
110	Adult	20:00:00	20	20:11:00	20.1833	22:00:00	22	21:59:00	21.9833	97	11	1.23	1	2	1
111	Adult	00:00:00	0	00:13:00	0.216667	02:00:00	2	01:39:00	1.65	80	13	2.99	1	2	3
111	Adult	04:00:00	4	04:06:59	4.11667	06:00:00	6	05:59:00	5.98333	93	7	6.99	1	2	7
111	Adult	08:00:00	8	08:36:00	8.6	10:00:00	10	09:51:00	9.85	62	36	10.99	1	2	11
111	Adult	12:00:00	12	12:03:00	12.05	14:00:00	14	14:00:00	14	90	3	14.99	1	2	15
111	Adult	16:00:00	16	16:17:00	16.2833	18:00:00	18	17:40:00	17.6667	58	17	18.99	1	2	19
111	Adult	20:00:00	20	20:04:00	20.0667	22:00:00	22	21:49:00	21.8167	32	4	22.99	1	2	23
111	Adult	00:00:00	0	00:05:00	0.0833333	02:00:00	2	01:57:00	1.95	49	5	2.99	1	2	3
111	Adult	04:00:00	4	04:25:00	4.41667	06:00:00	6	06:00:00	6	80	25	6.99	1	2	7
111	Adult	08:00:00	8	08:08:00	8.13333	10:00:00	10	09:53:00	9.88333	93	8	10.99	1	2	11
111	Adult	12:00:00	12	12:26:00	12.4333	14:00:00	14	13:58:59	13.9833	86	26	14.99	1	2	15
111	Adult	16:00:00	16	16:10:00	16.1667	18:00:00	18	17:59:00	17.9833	46	10	18.99	1	2	19
111	Adult	20:00:00	20	20:04:00	20.0667	22:00:00	22	21:19:00	21.3167	34	4	22.99	1	2	23
13	Adult	00:00:00	0	00:01:00	0.0166667	02:00:00	2	01:57:30	1.95	111	1	3.75	1	1	3
13	Adult	04:00:00	4	04:00:30	4	06:00:00	6	05:58:30	5.96667	116	0	7.75	1	1	7
13	Adult	08:00:00	8	08:00:00	8	10:00:00	10	09:54:00	9.9	113.5	0	11.75	1	1	11
13	Adult	12:00:00	12	12:00:30	12	14:00:00	14	13:58:30	13.9667	108	0	15.75	1	1	15
13	Adult	16:00:00	16	16:01:00	16.0167	18:00:00	18	17:58:30	17.9667	85.5	1	19.75	1	1	19
13	Adult	20:00:00	20	20:02:30	20.0333	22:00:00	22	21:57:30	21.95	107	2	23.75	1	1	23
13	Adult	00:00:00	0	00:01:30	0.0166667	02:00:00	2	01:57:30	1.95	114	1	3.75	1	1	3
13	Adult	04:00:00	4	04:02:30	4.03333	06:00:00	6	05:59:00	5.98333	113	2	7.75	1	1	7
13	Adult	08:00:00	8	08:00:00	8	10:00:00	10	09:58:30	9.96667	111	0	11.75	1	1	11
13	Adult	12:00:00	12	12:00:30	12	14:00:00	14	13:58:00	13.9667	109.5	0	15.75	1	1	15
13	Adult	16:00:00	16	16:05:29	16.0833	18:00:00	18	17:56:30	17.9333	96	5	19.75	1	1	19
13	Adult	20:00:00	20	20:02:30	20.0333	22:00:00	22	21:58:30	21.9667	104.5	2	23.75	1	1	23
14	Adult	00:00:00	0	00:01:00	0.0166667	02:00:00	2	01:59:00	1.98333	116	1	0.28	0	2	1
14	Adult	04:00:00	4	04:01:30	4.01667	06:00:00	6	05:58:30	5.96667	117	1	4.28	0	2	5
14	Adult	08:00:00	8	08:00:00	8	10:00:00	10	09:53:30	9.88333	112.5	0	8.28	0	2	9
14	Adult	12:00:00	12	12:00:00	12	14:00:00	14	13:58:30	13.9667	114	0	12.28	0	2	13
14	Adult	16:00:00	16	16:01:00	16.0167	18:00:00	18	17:58:30	17.9667	117.5	1	16.28	0	2	17
14	Adult	20:00:00	20	20:00:00	20	22:00:00	22	21:58:30	21.9667	117	0	20.28	0	2	21
14	Adult	00:00:00	0	00:00:00	0	02:00:00	2	01:58:30	1.96667	103	0	0.28	0	2	1
14	Adult	04:00:00	4	04:00:00	4	06:00:00	6	05:58:30	5.96667	115.5	0	4.28	0	2	5
14	Adult	08:00:00	8	08:00:00	8	10:00:00	10	09:58:30	9.96667	113	0	8.28	0	2	9
14	Adult	12:00:00	12	12:01:30	12.0167	14:00:00	14	13:58:00	13.9667	110.5	1	12.28	0	2	13
14	Adult	16:00:00	16	16:01:00	16.0167	18:00:00	18	17:58:30	17.9667	112	1	16.28	0	2	17
14	Adult	20:00:00	20	20:01:00	20.0167	22:00:00	22	21:59:00	21.9833	114.5	1	20.28	0	2	21
15	Adult	00:00:00	0	00:20:30	0.333333	02:00:00	2	01:52:00	1.86667	76.5	20	0.38	1	1	1
15	Adult	04:00:00	4	04:14:00	4.23333	06:00:00	6	05:54:30	5.9	93	14	4.38	1	1	5
15	Adult	08:00:00	8	08:07:00	8.11667	10:00:00	10	09:51:30	9.85	88	7	8.38	1	1	9
15	Adult	12:00:00	12	12:26:00	12.4333	14:00:00	14	13:46:59	13.7833	62	26	12.38	1	1	13
15	Adult	16:00:00	16	16:34:59	16.5833	18:00:00	18	17:58:30	17.9667	47.5	35	16.38	1	1	17
15	Adult	20:00:00	20	20:11:30	20.1833	22:00:00	22	21:31:30	21.5167	79.5	11	20.38	1	1	21
15	Adult	00:00:00	0	00:12:30	0.2	02:00:00	2	01:51:00	1.85	76	12	0.38	1	1	1
15	Adult	04:00:00	4	04:10:00	4.16667	06:00:00	6	05:57:00	5.95	88.5	10	4.38	1	1	5
15	Adult	08:00:00	8	08:07:30	8.11667	10:00:00	10	09:58:30	9.96667	105.5	7	8.38	1	1	9
15	Adult	12:00:00	12	12:06:29	12.1	14:00:00	14	13:13:00	13.2167	74	6	12.38	1	1	13
15	Adult	16:00:00	16	16:23:00	16.3833	18:00:00	18	17:44:00	17.7333	71.5	23	16.38	1	1	17
15	Adult	20:00:00	20	did not fall asleep		22:00:00	22			0		20.38	1	1	21
16	Teen	00:00:00	0	00:04:00	0.0666667	02:00:00	2	01:47:29	1.78333	87.5	4	3.67	0	1	3
16	Teen	04:00:00	4	04:00:30	4	06:00:00	6	05:56:30	5.93333	103	0	7.67	0	1	7
16	Teen	08:00:00	8	08:00:00	8	10:00:00	10	09:45:00	9.75	107.5	0	11.67	0	1	11
16	Teen	12:00:00	12	12:24:59	12.4167	14:00:00	14	13:58:59	13.9833	54	25	15.67	0	1	15
16	Teen	16:00:00	16	16:02:30	16.0333	18:00:00	18	17:53:00	17.8833	91	2	19.67	0	1	19
16	Teen	20:00:00	20	20:03:30	20.05	22:00:00	22	21:58:30	21.9667	69	3	23.67	0	1	23
16	Teen	00:00:00	0	00:01:30	0.0166667	02:00:00	2	01:59:00	1.98333	110	1	3.67	0	1	3
16	Teen	04:00:00	4	04:04:30	4.06667	06:00:00	6	05:59:00	5.98333	102	4	7.67	0	1	7
16	Teen	08:00:00	8	08:03:00	8.05	10:00:00	10	09:58:30	9.96667	108	3	11.67	0	1	11
16	Teen	12:00:00	12	12:01:30	12.0167	14:00:00	14	13:04:00	13.0667	46	1	15.67	0	1	15
16	Teen	16:00:00	16	16:04:30	16.0667	18:00:00	18	17:59:00	17.9833	82.5	4	19.67	0	1	19
16	Teen	20:00:00	20	20:07:00	20.1167	22:00:00	22	21:20:30	21.3333	49.5	7	23.67	0	1	23
17	Teen	00:00:00	0	00:09:30	0.15	02:00:00	2	02:00:00	2	91	9	4.11	1	1	5
17	Teen	04:00:00	4	04:12:00	4.2	06:00:00	6	05:58:00	5.96667	101	12	8.11	1	1	9
17	Teen	08:00:00	8	08:11:30	8.18333	10:00:00	10	09:59:00	9.98333	91.5	11	12.11	1	1	13
17	Teen	12:00:00	12	did not fall asleep		14:00:00	14			0		16.11	1	1	17
17	Teen	16:00:00	16	16:07:30	16.1167	18:00:00	18	17:59:30	17.9833	103.5	7	20.11	1	1	21
17	Teen	20:00:00	20	20:08:30	20.1333	22:00:00	22	21:38:00	21.6333	26	8	0.11	1	1	1
17	Teen	00:00:00	0	00:12:30	0.2	02:00:00	2	02:00:00	2	95.5	12	4.11	1	1	5
17	Teen	04:00:00	4	04:15:30	4.25	06:00:00	6	06:00:00	6	104.5	15	8.11	1	1	9
17	Teen	08:00:00	8	08:23:30	8.38333	10:00:00	10	09:59:00	9.98333	77.5	23	12.11	1	1	13
17	Teen	12:00:00	12	did not fall asleep		14:00:00	14			0		16.11	1	1	17
17	Teen	16:00:00	16	16:25:00	16.4167	18:00:00	18	17:58:30	17.9667	92.5	25	20.11	1	1	21
17	Teen	20:00:00	20	20:20:30	20.3333	22:00:00	22	20:27:30	20.45	23.5	20	0.11	1	1	1
18	Teen	00:00:00	0	00:15:30	0.25	02:00:00	2	01:59:00	1.98333	91.5	15	4.89	1	1	5
18	Teen	04:00:00	4	04:00:30	4	06:00:00	6	05:52:00	5.86667	96.5	0	8.89	1	1	9
18	Teen	08:00:00	8	08:16:30	8.26667	10:00:00	10	09:48:30	9.8	91.5	16	12.89	1	1	13
18	Teen	12:00:00	12	12:11:00	12.1833	14:00:00	14	13:58:30	13.9667	77.5	11	16.89	1	1	17
18	Teen	16:00:00	16	16:17:30	16.2833	18:00:00	18	17:58:30	17.9667	98	17	20.89	1	1	21
18	Teen	20:00:00	20	20:03:00	20.05	22:00:00	22	21:58:30	21.9667	74	3	0.89	1	1	1
18	Teen	00:00:00	0	00:12:00	0.2	02:00:00	2	01:59:30	1.98333	90.5	12	4.89	1	1	5
18	Teen	04:00:00	4	04:04:30	4.06667	06:00:00	6	06:00:00	6	92.5	4	8.89	1	1	9
18	Teen	08:00:00	8	08:03:00	8.05	10:00:00	10	09:59:00	9.98333	88	3	12.89	1	1	13
18	Teen	12:00:00	12	12:11:00	12.1833	14:00:00	14	13:58:00	13.9667	93.5	11	16.89	1	1	17
18	Teen	16:00:00	16	16:42:59	16.7167	18:00:00	18	17:55:00	17.9167	76	43	20.89	1	1	21
18	Teen	20:00:00	20	20:16:00	20.2667	22:00:00	22	21:57:00	21.95	67.5	16	0.89	1	1	1
19	Teen	00:00:00	0	00:02:30	0.0333333	02:00:00	2	01:56:30	1.93333	88	2	23.64	0	2	23
19	Teen	04:00:00	4	04:01:00	4.01667	06:00:00	6	05:59:30	5.98333	115	1	3.64	0	2	3
19	Teen	08:00:00	8	08:01:30	8.01667	10:00:00	10	09:55:30	9.91667	115	1	7.64	0	2	7
19	Teen	12:00:00	12	12:01:30	12.0167	14:00:00	14	13:58:59	13.9833	112	1	11.64	0	2	11
19	Teen	16:00:00	16	16:01:29	16.0167	18:00:00	18	17:55:00	17.9167	99	1	15.64	0	2	15
19	Teen	20:00:00	20	20:03:30	20.05	22:00:00	22	20:53:30	20.8833	51	3	19.64	0	2	19
19	Teen	00:00:00	0	00:05:00	0.0833333	02:00:00	2	01:59:30	1.98333	111.5	5	23.64	0	2	23
19	Teen	04:00:00	4	04:02:00	4.03333	06:00:00	6	05:59:00	5.98333	101.5	2	3.64	0	2	3
19	Teen	08:00:00	8	08:02:29	8.03333	10:00:00	10	09:55:30	9.91667	111.5	2	7.64	0	2	7
19	Teen	12:00:00	12	12:07:00	12.1167	14:00:00	14	13:54:30	13.9	96.5	7	11.64	0	2	11
19	Teen	16:00:00	16	16:15:30	16.25	18:00:00	18	17:56:30	17.9333	99	15	15.64	0	2	15
19	Teen	20:00:00	20	20:02:30	20.0333	22:00:00	22	21:59:00	21.9833	91	2	19.64	0	2	19
20	Teen	00:00:00	0	00:00:00	0	02:00:00	2	01:59:30	1.98333	111.5	0	2.86	1	2	3
20	Teen	04:00:00	4	04:01:00	4.01667	06:00:00	6	06:00:00	6	114	1	6.86	1	2	7
20	Teen	08:00:00	8	08:03:00	8.05	10:00:00	10	09:56:00	9.93333	113	3	10.86	1	2	11
20	Teen	12:00:00	12	12:01:00	12.0167	14:00:00	14	13:58:59	13.9833	108	1	14.86	1	2	15
20	Teen	16:00:00	16	16:00:00	16	18:00:00	18	17:59:00	17.9833	107.5	0	18.86	1	2	19
20	Teen	20:00:00	20	20:04:30	20.0667	22:00:00	22	21:59:00	21.9833	101	4	22.86	1	2	23
20	Teen	00:00:00	0	00:03:00	0.05	02:00:00	2	01:59:00	1.98333	106	3	2.86	1	2	3
20	Teen	04:00:00	4	04:00:00	4	06:00:00	6	05:51:30	5.85	106.5	0	6.86	1	2	7
20	Teen	08:00:00	8	08:00:00	8	10:00:00	10	09:59:00	9.98333	108	0	10.86	1	2	11
20	Teen	12:00:00	12	12:00:00	12	14:00:00	14	13:58:30	13.9667	106	0	14.86	1	2	15
20	Teen	16:00:00	16	16:01:00	16.0167	18:00:00	18	17:57:30	17.95	78	1	18.86	1	2	19
20	Teen	20:00:00	20	20:00:30	20	22:00:00	22	21:55:00	21.9167	103	0	22.86	1	2	23
21	Teen	00:00:00	0	01:22:30	1.36667	02:00:00	2	01:59:30	1.98333	41	82	23.19	1	2	23
21	Teen	04:00:00	4	04:26:00	4.43333	06:00:00	6	06:00:00	6	85.5	26	3.19	1	2	3
21	Teen	08:00:00	8	08:07:00	8.11667	10:00:00	10	09:49:00	9.81667	101	7	7.19	1	2	7
21	Teen	12:00:00	12	12:03:00	12.05	14:00:00	14	13:58:59	13.9833	104	3	11.19	1	2	11
21	Teen	16:00:00	16	16:23:00	16.3833	18:00:00	18	17:59:00	17.9833	72	23	15.19	1	2	15
21	Teen	20:00:00	20	20:12:30	20.2	22:00:00	22	21:59:30	21.9833	79.5	12	19.19	1	2	19
21	Teen	00:00:00	0	01:04:00	1.06667	02:00:00	2	01:54:30	1.9	50.5	64	23.19	1	2	23
21	Teen	04:00:00	4	04:16:00	4.26667	06:00:00	6	05:56:00	5.93333	98.5	16	3.19	1	2	3
21	Teen	08:00:00	8	08:15:30	8.25	10:00:00	10	09:59:00	9.98333	93	15	7.19	1	2	7
21	Teen	12:00:00	12	12:16:00	12.2667	14:00:00	14	13:54:59	13.9167	99.5	16	11.19	1	2	11
21	Teen	16:00:00	16	16:29:30	16.4833	18:00:00	18	17:46:30	17.7667	77.5	29	15.19	1	2	15
21	Teen	20:00:00	20	20:20:00	20.3333	22:00:00	22	21:56:30	21.9333	74.5	20	19.19	1	2	19
22	Teen	00:00:00	0	00:14:30	0.233333	02:00:00	2	01:59:00	1.98333	99	14	0.73	0	1	1
22	Teen	04:00:00	4	04:03:30	4.05	06:00:00	6	06:00:00	6	110.5	3	4.73	0	1	5
22	Teen	08:00:00	8	08:04:29	8.06667	10:00:00	10	09:55:00	9.91667	85	4	8.73	0	1	9
22	Teen	12:00:00	12	12:03:30	12.05	14:00:00	14	13:52:30	13.8667	96.5	3	12.73	0	1	13
22	Teen	16:00:00	16	16:17:00	16.2833	18:00:00	18	17:59:00	17.9833	89	17	16.73	0	1	17
22	Teen	20:00:00	20	20:09:00	20.15	22:00:00	22	21:59:30	21.9833	100.5	9	20.73	0	1	21
22	Teen	00:00:00	0	00:22:00	0.366667	02:00:00	2	01:59:00	1.98333	88	22	0.73	0	1	1
22	Teen	04:00:00	4	04:00:30	4	06:00:00	6	05:59:00	5.98333	114.5	0	4.73	0	1	5
22	Teen	08:00:00	8	08:06:00	8.1	10:00:00	10	09:59:00	9.98333	105	6	8.73	0	1	9
22	Teen	12:00:00	12	12:04:59	12.0833	14:00:00	14	13:49:30	13.8167	103.5	5	12.73	0	1	13
22	Teen	16:00:00	16	16:15:00	16.25	18:00:00	18	17:50:00	17.8333	98.5	15	16.73	0	1	17
22	Teen	20:00:00	20	20:05:00	20.0833	22:00:00	22	21:48:30	21.8	70.5	5	20.73	0	1	21
24	Teen	00:00:00	0	00:07:30	0.116667	02:00:00	2	02:00:00	2	114	7	1.46	1	1	1
24	Teen	04:00:00	4	04:01:30	4.01667	06:00:00	6	05:52:00	5.86667	109.5	1	5.46	1	1	5
24	Teen	08:00:00	8	08:03:00	8.05	10:00:00	10	09:53:30	9.88333	108	3	9.46	1	1	9
24	Teen	12:00:00	12	12:04:00	12.0667	14:00:00	14	13:58:59	13.9833	104.5	4	13.46	1	1	13
24	Teen	16:00:00	16	16:07:00	16.1167	18:00:00	18	17:59:00	17.9833	105	7	17.46	1	1	17
24	Teen	20:00:00	20	20:13:00	20.2167	22:00:00	22	22:00:00	22	78	13	21.46	1	1	21
24	Teen	00:00:00	0	00:04:00	0.0666667	02:00:00	2	01:56:00	1.93333	111.5	4	1.46	1	1	1
24	Teen	04:00:00	4	04:03:00	4.05	06:00:00	6	05:59:00	5.98333	106	3	5.46	1	1	5
24	Teen	08:00:00	8	08:01:30	8.01667	10:00:00	10	09:57:00	9.95	105	1	9.46	1	1	9
24	Teen	12:00:00	12	12:02:00	12.0333	14:00:00	14	13:41:30	13.6833	102.5	2	13.46	1	1	13
24	Teen	16:00:00	16	16:02:30	16.0333	18:00:00	18	17:45:30	17.75	101	2	17.46	1	1	17
24	Teen	20:00:00	20	20:04:00	20.0667	22:00:00	22	21:42:00	21.7	65.5	4	21.46	1	1	21
25	Teen	00:00:00	0	00:16:00	0.266667	02:00:00	2	01:54:59	1.91667	85.5	16	0.98	1	2	1
25	Teen	04:00:00	4	04:22:30	4.36667	06:00:00	6	05:58:30	5.96667	88	22	4.98	1	2	5
25	Teen	08:00:00	8	08:11:00	8.18333	10:00:00	10	09:59:00	9.98333	109.5	11	8.98	1	2	9
25	Teen	12:00:00	12	12:04:00	12.0667	14:00:00	14	13:58:59	13.9833	106	4	12.98	1	2	13
25	Teen	16:00:00	16	16:31:29	16.5167	18:00:00	18	17:59:00	17.9833	93	31	16.98	1	2	17
25	Teen	20:00:00	20	21:09:00	21.15	22:00:00	22	21:36:00	21.6	55.5	69	20.98	1	2	21
25	Teen	00:00:00	0	00:08:00	0.133333	02:00:00	2	01:54:30	1.9	87.5	8	0.98	1	2	1
25	Teen	04:00:00	4	04:12:00	4.2	06:00:00	6	05:57:30	5.95	84	12	4.98	1	2	5
25	Teen	08:00:00	8	08:27:30	8.45	10:00:00	10	09:58:00	9.96667	101	27	8.98	1	2	9
25	Teen	12:00:00	12	12:00:00	12	14:00:00	14	13:58:30	13.9667	94	0	12.98	1	2	13
25	Teen	16:00:00	16	16:03:00	16.05	18:00:00	18	17:59:00	17.9833	87	3	16.98	1	2	17
25	Teen	20:00:00	20	20:00:30	20	22:00:00	22	20:56:00	20.9333	52.5	0	20.98	1	2	21
26	Teen	00:00:00	0	00:01:30	0.0166667	02:00:00	2	02:00:00	2	91	1	1.06	1	2	1
26	Teen	04:00:00	4	04:01:30	4.01667	06:00:00	6	05:59:00	5.98333	101.5	1	5.06	1	2	5
26	Teen	08:00:00	8	08:04:29	8.06667	10:00:00	10	10:00:00	10	113.5	4	9.06	1	2	9
26	Teen	12:00:00	12	12:08:00	12.1333	14:00:00	14	13:55:30	13.9167	100	8	13.06	1	2	13
26	Teen	16:00:00	16	16:01:29	16.0167	18:00:00	18	17:56:30	17.9333	84.5	1	17.06	1	2	17
26	Teen	20:00:00	20	20:04:00	20.0667	22:00:00	22	21:54:30	21.9	98	4	21.06	1	2	21
26	Teen	00:00:00	0	00:00:00	0	02:00:00	2	01:59:30	1.98333	113.5	0	1.06	1	2	1
26	Teen	04:00:00	4	04:03:00	4.05	06:00:00	6	06:00:00	6	113	3	5.06	1	2	5
26	Teen	08:00:00	8	08:01:30	8.01667	10:00:00	10	09:57:30	9.95	116.5	1	9.06	1	2	9
26	Teen	12:00:00	12	12:07:30	12.1167	14:00:00	14	13:59:30	13.9833	83.5	7	13.06	1	2	13
26	Teen	16:00:00	16	16:00:30	16	18:00:00	18	17:57:00	17.95	88.5	0	17.06	1	2	17
26	Teen	20:00:00	20	20:09:30	20.15	22:00:00	22	21:56:30	21.9333	67.5	9	21.06	1	2	21
27	Teen	00:00:00	0	00:04:00	0.0666667	02:00:00	2	01:54:59	1.91667	102	4	2.38	1	2	3
27	Teen	04:00:00	4	04:02:30	4.03333	06:00:00	6	05:59:00	5.98333	105	2	6.38	1	2	7
27	Teen	08:00:00	8	08:00:00	8	10:00:00	10	09:59:30	9.98333	112	0	10.38	1	2	11
27	Teen	12:00:00	12	12:01:00	12.0167	14:00:00	14	13:50:30	13.8333	107.5	1	14.38	1	2	15
27	Teen	16:00:00	16	16:12:59	16.2167	18:00:00	18	17:59:30	17.9833	103.5	13	18.38	1	2	19
27	Teen	20:00:00	20	20:11:30	20.1833	22:00:00	22	20:42:30	20.7	43.5	11	22.38	1	2	23
27	Teen	00:00:00	0	00:20:30	0.333333	02:00:00	2	01:59:30	1.98333	88.5	20	2.38	1	2	3
27	Teen	04:00:00	4	04:04:30	4.06667	06:00:00	6	05:59:00	5.98333	109	4	6.38	1	2	7
27	Teen	08:00:00	8	08:00:00	8	10:00:00	10	09:59:30	9.98333	113.5	0	10.38	1	2	11
27	Teen	12:00:00	12	12:01:30	12.0167	14:00:00	14	13:58:59	13.9833	116	1	14.38	1	2	15
27	Teen	16:00:00	16	16:03:00	16.05	18:00:00	18	17:55:00	17.9167	92.5	3	18.38	1	2	19
27	Teen	20:00:00	20	20:04:00	20.0667	22:00:00	22	21:58:00	21.9667	44	4	22.38	1	2	23
28	Adult	00:00:00	0	00:00:00	0	02:00:00	2	01:57:30	1.95	115	0	2.12	0	1	3
28	Adult	04:00:00	4	04:02:30	4.03333	06:00:00	6	05:59:00	5.98333	115	2	6.12	0	1	7
28	Adult	08:00:00	8	08:00:00	8	10:00:00	10	09:58:30	9.96667	114	0	10.12	0	1	11
28	Adult	12:00:00	12	12:07:00	12.1167	14:00:00	14	13:28:29	13.4667	85	7	14.12	0	1	15
28	Adult	16:00:00	16	16:01:29	16.0167	18:00:00	18	17:29:30	17.4833	80	1	18.12	0	1	19
28	Adult	20:00:00	20	20:28:00	20.4667	22:00:00	22	21:44:00	21.7333	67.5	28	22.12	0	1	23
28	Adult	00:00:00	0	00:01:00	0.0166667	02:00:00	2	01:58:30	1.96667	111.5	1	2.12	0	1	3
28	Adult	04:00:00	4	04:02:30	4.03333	06:00:00	6	05:58:30	5.96667	112	2	6.12	0	1	7
28	Adult	08:00:00	8	08:00:00	8	10:00:00	10	09:58:30	9.96667	108	0	10.12	0	1	11
28	Adult	12:00:00	12	12:04:30	12.0667	14:00:00	14	13:58:30	13.9667	70.5	4	14.12	0	1	15
28	Adult	16:00:00	16	16:07:00	16.1167	18:00:00	18	17:47:30	17.7833	93.5	7	18.12	0	1	19
28	Adult	20:00:00	20	20:10:30	20.1667	22:00:00	22	21:50:00	21.8333	72	10	22.12	0	1	23
29	Adult	00:00:00	0	00:15:30	0.25	02:00:00	2	01:59:00	1.98333	103	15	23.22	0	1	23
29	Adult	04:00:00	4	04:02:30	4.03333	06:00:00	6	05:56:30	5.93333	97.5	2	3.22	0	1	3
29	Adult	08:00:00	8	08:01:30	8.01667	10:00:00	10	09:58:30	9.96667	110	1	7.22	0	1	7
29	Adult	12:00:00	12	12:02:29	12.0333	14:00:00	14	13:05:59	13.1	79	2	11.22	0	1	11
29	Adult	16:00:00	16	16:04:30	16.0667	18:00:00	18	17:57:30	17.95	102	4	15.22	0	1	15
29	Adult	20:00:00	20	20:11:00	20.1833	22:00:00	22	21:58:30	21.9667	86.5	11	19.22	0	1	19
29	Adult	00:00:00	0	00:18:00	0.3	02:00:00	2	00:43:30	0.716667	46	18	23.22	0	1	23
29	Adult	04:00:00	4	04:13:00	4.21667	06:00:00	6	05:59:00	5.98333	95.5	13	3.22	0	1	3
29	Adult	08:00:00	8	08:09:30	8.15	10:00:00	10	09:52:30	9.86667	100	9	7.22	0	1	7
29	Adult	12:00:00	12	12:06:00	12.1	14:00:00	14	13:58:59	13.9833	94	6	11.22	0	1	11
29	Adult	16:00:00	16	16:27:29	16.45	18:00:00	18	17:14:00	17.2333	54.5	27	15.22	0	1	15
29	Adult	20:00:00	20	20:07:30	20.1167	22:00:00	22	21:59:00	21.9833	103	7	19.22	0	1	19
31	Adult	00:00:00	0	00:09:00	0.15	02:00:00	2	01:58:30	1.96667	100.5	9	0.63	0	2	1
31	Adult	04:00:00	4	04:05:59	4.1	06:00:00	6	05:58:30	5.96667	106	6	4.63	0	2	5
31	Adult	08:00:00	8	08:08:00	8.13333	10:00:00	10	09:58:30	9.96667	103	8	8.63	0	2	9
31	Adult	12:00:00	12	12:01:30	12.0167	14:00:00	14	13:58:30	13.9667	116.5	1	12.63	0	2	13
31	Adult	16:00:00	16	16:04:30	16.0667	18:00:00	18	17:58:30	17.9667	105.5	4	16.63	0	2	17
31	Adult	20:00:00	20	20:02:00	20.0333	22:00:00	22	21:58:30	21.9667	103	2	20.63	0	2	21
31	Adult	00:00:00	0	00:04:00	0.0666667	02:00:00	2	01:53:30	1.88333	98.5	4	0.63	0	2	1
31	Adult	04:00:00	4	04:01:00	4.01667	06:00:00	6	05:58:30	5.96667	99	1	4.63	0	2	5
31	Adult	08:00:00	8	08:00:30	8	10:00:00	10	09:56:00	9.93333	115	0	8.63	0	2	9
31	Adult	12:00:00	12	12:04:30	12.0667	14:00:00	14	13:58:30	13.9667	95	4	12.63	0	2	13
31	Adult	16:00:00	16	16:02:00	16.0333	18:00:00	18	17:53:00	17.8833	96.5	2	16.63	0	2	17
31	Adult	20:00:00	20	20:01:00	20.0167	22:00:00	22	21:54:00	21.9	99	1	20.63	0	2	21
33	Adult	00:00:00	0	00:00:00	0	02:00:00	2	01:58:30	1.96667	115.5	0	3	1	1	3
33	Adult	04:00:00	4	04:00:00	4	06:00:00	6	05:53:30	5.88333	108	0	7	1	1	7
33	Adult	08:00:00	8	08:06:29	8.1	10:00:00	10	09:59:00	9.98333	104.5	6	11	1	1	11
33	Adult	12:00:00	12	12:01:00	12.0167	14:00:00	14	13:58:30	13.9667	109.5	1	15	1	1	15
33	Adult	16:00:00	16	16:19:00	16.3167	18:00:00	18	17:18:30	17.3	46	19	19	1	1	19
33	Adult	20:00:00	20	20:11:30	20.1833	22:00:00	22	21:55:30	21.9167	57	11	23	1	1	23
33	Adult	00:00:00	0	00:12:00	0.2	02:00:00	2	01:54:00	1.9	106.5	12	3	1	1	3
33	Adult	04:00:00	4	04:00:00	4	06:00:00	6	05:58:30	5.96667	111.5	0	7	1	1	7
33	Adult	08:00:00	8	08:02:29	8.03333	10:00:00	10	09:51:00	9.85	106.5	2	11	1	1	11
33	Adult	12:00:00	12	12:18:00	12.3	14:00:00	14	13:56:00	13.9333	60.5	18	15	1	1	15
33	Adult	16:00:00	16	16:04:59	16.0833	18:00:00	18	16:12:00	16.2	22	5	19	1	1	19
33	Adult	20:00:00	20	20:22:00	20.3667	22:00:00	22	21:58:00	21.9667	97	22	23	1	1	23
34	Adult	00:00:00	0	00:26:59	0.45	02:00:00	2	02:00:00	2	76	27	1.08	0	2	1
34	Adult	04:00:00	4	04:17:00	4.28333	06:00:00	6	05:56:30	5.93333	70.5	17	5.08	0	2	5
34	Adult	08:00:00	8	08:05:00	8.08333	10:00:00	10	09:45:00	9.75	97	5	9.08	0	2	9
34	Adult	12:00:00	12	12:19:00	12.3167	14:00:00	14	13:53:00	13.8833	89.5	19	13.08	0	2	13
34	Adult	16:00:00	16	16:36:30	16.6	18:00:00	18	17:41:30	17.6833	47.5	36	17.08	0	2	17
34	Adult	20:00:00	20	20:02:00	20.0333	22:00:00	22	21:59:30	21.9833	118.5	2	21.08	0	2	21
34	Adult	00:00:00	0	00:05:30	0.0833333	02:00:00	2	01:59:00	1.98333	98	5	1.08	0	2	1
34	Adult	04:00:00	4	04:01:00	4.01667	06:00:00	6	05:59:00	5.98333	108.5	1	5.08	0	2	5
34	Adult	08:00:00	8	08:05:30	8.08333	10:00:00	10	09:59:00	9.98333	103	5	9.08	0	2	9
34	Adult	12:00:00	12	12:00:30	12	14:00:00	14	13:49:30	13.8167	87	0	13.08	0	2	13
34	Adult	16:00:00	16	16:08:00	16.1333	18:00:00	18	18:00:00	18	76	8	17.08	0	2	17
34	Adult	20:00:00	20	20:14:00	20.2333	22:00:00	22	22:00:00	22	61.5	14	21.08	0	2	21
35	Adult	00:00:00	0	00:00:00	0	02:00:00	2	01:56:00	1.93333	108.5	0	3.01	0	1	3
35	Adult	04:00:00	4	04:00:00	4	06:00:00	6	05:59:30	5.98333	111.5	0	7.01	0	1	7
35	Adult	08:00:00	8	08:00:00	8	10:00:00	10	09:56:30	9.93333	101	0	11.01	0	1	11
35	Adult	12:00:00	12	12:00:00	12	14:00:00	14	13:58:30	13.9667	103.5	0	15.01	0	1	15
35	Adult	16:00:00	16	16:01:29	16.0167	18:00:00	18	17:54:00	17.9	102	1	19.01	0	1	19
35	Adult	20:00:00	20	20:03:30	20.05	22:00:00	22	21:59:00	21.9833	98.5	3	23.01	0	1	23
35	Adult	00:00:00	0	00:06:00	0.1	02:00:00	2	02:00:00	2	111.5	6	3.01	0	1	3
35	Adult	04:00:00	4	04:00:00	4	06:00:00	6	05:59:30	5.98333	103	0	7.01	0	1	7
35	Adult	08:00:00	8	08:00:00	8	10:00:00	10	09:59:00	9.98333	104	0	11.01	0	1	11
35	Adult	12:00:00	12	12:04:59	12.0833	14:00:00	14	13:47:30	13.7833	95	5	15.01	0	1	15
35	Adult	16:00:00	16	16:04:30	16.0667	18:00:00	18	17:18:00	17.3	78	4	19.01	0	1	19
35	Adult	20:00:00	20	20:05:00	20.0833	22:00:00	22	21:47:30	21.7833	94	5	23.01	0	1	23
36	Adult	00:00:00	0	00:02:00	0.0333333	02:00:00	2	01:39:59	1.66667	101	2	4.32	0	2	5
36	Adult	04:00:00	4	04:00:00	4	06:00:00	6	05:56:00	5.93333	107.5	0	8.32	0	2	9
36	Adult	08:00:00	8	08:01:30	8.01667	10:00:00	10	09:49:00	9.81667	104	1	12.32	0	2	13
36	Adult	12:00:00	12	12:02:00	12.0333	14:00:00	14	13:33:30	13.55	57.5	2	16.32	0	2	17
36	Adult	16:00:00	16	16:00:00	16	18:00:00	18	17:44:30	17.7333	81	0	20.32	0	2	21
36	Adult	20:00:00	20	20:09:00	20.15	22:00:00	22	21:58:30	21.9667	81.5	9	0.32	0	2	1
36	Adult	00:00:00	0	00:10:00	0.166667	02:00:00	2	01:59:00	1.98333	107.5	10	4.32	0	2	5
36	Adult	04:00:00	4	04:02:00	4.03333	06:00:00	6	05:59:00	5.98333	108	2	8.32	0	2	9
36	Adult	08:00:00	8	08:06:29	8.1	10:00:00	10	09:51:00	9.85	103.5	6	12.32	0	2	13
36	Adult	12:00:00	12	12:01:00	12.0167	14:00:00	14	13:44:00	13.7333	99	1	16.32	0	2	17
36	Adult	16:00:00	16	16:03:00	16.05	18:00:00	18	18:00:00	18	72.5	3	20.32	0	2	21
36	Adult	20:00:00	20	20:09:00	20.15	22:00:00	22	21:50:00	21.8333	36	9	0.32	0	2	1
37	Adult	00:00:00	0	00:34:30	0.566667	02:00:00	2	01:59:00	1.98333	87.5	34	2.88	0	1	3
37	Adult	04:00:00	4	04:05:59	4.1	06:00:00	6	06:00:00	6	112.5	6	6.88	0	1	7
37	Adult	08:00:00	8	08:08:00	8.13333	10:00:00	10	09:55:30	9.91667	102	8	10.88	0	1	11
37	Adult	12:00:00	12	12:13:30	12.2167	14:00:00	14	13:58:59	13.9833	101	13	14.88	0	1	15
37	Adult	16:00:00	16	16:45:30	16.75	18:00:00	18	17:59:00	17.9833	78.5	45	18.88	0	1	19
37	Adult	20:00:00	20	did not fall asleep		22:00:00	22			0		22.88	0	1	23
37	Adult	00:00:00	0	00:06:30	0.1	02:00:00	2	01:54:00	1.9	106.5	6	2.88	0	1	3
37	Adult	04:00:00	4	04:08:00	4.13333	06:00:00	6	05:59:00	5.98333	96	8	6.88	0	1	7
37	Adult	08:00:00	8	08:08:00	8.13333	10:00:00	10	09:48:00	9.8	45.5	8	10.88	0	1	11
37	Adult	12:00:00	12	12:02:29	12.0333	14:00:00	14	13:59:30	13.9833	67	2	14.88	0	1	15
37	Adult	16:00:00	16	did not fall asleep		18:00:00	18			0		18.88	0	1	19
37	Adult	20:00:00	20	20:36:00	20.6	22:00:00	22	21:59:00	21.9833	83.5	36	22.88	0	1	23
38	Adult	00:00:00	0	00:12:00	0.2	02:00:00	2	01:59:30	1.98333	103.5	12	2.84	1	1	3
38	Adult	04:00:00	4	04:00:00	4	06:00:00	6	05:57:00	5.95	114	0	6.84	1	1	7
38	Adult	08:00:00	8	08:00:30	8	10:00:00	10	09:59:00	9.98333	97.5	0	10.84	1	1	11
38	Adult	12:00:00	12	12:04:00	12.0667	14:00:00	14	13:45:00	13.75	96.5	4	14.84	1	1	15
38	Adult	16:00:00	16	16:07:00	16.1167	18:00:00	18	17:59:00	17.9833	109.5	7	18.84	1	1	19
38	Adult	20:00:00	20	20:06:30	20.1	22:00:00	22	21:56:30	21.9333	50	6	22.84	1	1	23
38	Adult	00:00:00	0	00:08:00	0.133333	02:00:00	2	01:59:00	1.98333	112.5	8	2.84	1	1	3
38	Adult	04:00:00	4	04:09:00	4.15	06:00:00	6	05:57:00	5.95	92.5	9	6.84	1	1	7
38	Adult	08:00:00	8	08:03:00	8.05	10:00:00	10	09:59:00	9.98333	105.5	3	10.84	1	1	11
38	Adult	12:00:00	12	12:01:30	12.0167	14:00:00	14	13:56:30	13.9333	111	1	14.84	1	1	15
38	Adult	16:00:00	16	16:53:59	16.9	18:00:00	18	17:27:30	17.45	43	54	18.84	1	1	19
38	Adult	20:00:00	20	20:04:30	20.0667	22:00:00	22	21:59:00	21.9833	109	4	22.84	1	1	23
39	Adult	00:00:00	0	00:10:00	0.166667	02:00:00	2	01:55:30	1.91667	106	10	0.26	0	2	1
39	Adult	04:00:00	4	04:02:00	4.03333	06:00:00	6	05:59:00	5.98333	112	2	4.26	0	2	5
39	Adult	08:00:00	8	08:07:00	8.11667	10:00:00	10	09:59:00	9.98333	108	7	8.26	0	2	9
39	Adult	12:00:00	12	12:04:59	12.0833	14:00:00	14	13:51:30	13.85	102.5	5	12.26	0	2	13
39	Adult	16:00:00	16	16:07:00	16.1167	18:00:00	18	17:58:00	17.9667	64.5	7	16.26	0	2	17
39	Adult	20:00:00	20	20:02:00	20.0333	22:00:00	22	21:59:00	21.9833	111.5	2	20.26	0	2	21
39	Adult	00:00:00	0	00:13:29	0.216667	02:00:00	2	01:59:00	1.98333	81.5	13	0.26	0	2	1
39	Adult	04:00:00	4	04:02:00	4.03333	06:00:00	6	05:59:00	5.98333	105	2	4.26	0	2	5
39	Adult	08:00:00	8	08:00:30	8	10:00:00	10	09:59:00	9.98333	115.5	0	8.26	0	2	9
39	Adult	12:00:00	12	12:02:29	12.0333	14:00:00	14	13:58:59	13.9833	110	2	12.26	0	2	13
39	Adult	16:00:00	16	16:09:30	16.15	18:00:00	18	17:34:00	17.5667	73	9	16.26	0	2	17
39	Adult	20:00:00	20	20:03:00	20.05	22:00:00	22	21:56:30	21.9333	108.5	3	20.26	0	2	21
41	Teen	00:00:00	0	00:49:30	0.816667	02:00:00	2	01:58:30	1.96667	71.5	49	1.44	0	1	1
41	Teen	04:00:00	4	04:12:00	4.2	06:00:00	6	05:57:00	5.95	102	12	5.44	0	1	5
41	Teen	08:00:00	8	08:23:00	8.38333	10:00:00	10	09:59:30	9.98333	91	23	9.44	0	1	9
41	Teen	12:00:00	12	12:30:00	12.5	14:00:00	14	13:58:59	13.9833	76	30	13.44	0	1	13
41	Teen	16:00:00	16	17:16:00	17.2667	18:00:00	18	17:49:00	17.8167	36.5	76	17.44	0	1	17
41	Teen	20:00:00	20	did not fall asleep		22:00:00	22			0		21.44	0	1	21
41	Teen	00:00:00	0	00:48:30	0.8	02:00:00	2	01:58:30	1.96667	64.5	48	1.44	0	1	1
41	Teen	04:00:00	4	04:29:30	4.48333	06:00:00	6	05:58:30	5.96667	89	29	5.44	0	1	5
41	Teen	08:00:00	8	08:28:30	8.46667	10:00:00	10	09:59:00	9.98333	75.5	28	9.44	0	1	9
41	Teen	12:00:00	12	12:06:29	12.1	14:00:00	14	13:57:29	13.95	86.5	6	13.44	0	1	13
41	Teen	16:00:00	16	16:11:30	16.1833	18:00:00	18	17:58:00	17.9667	73	11	17.44	0	1	17
41	Teen	20:00:00	20	20:20:30	20.3333	22:00:00	22	21:03:30	21.05	29	20	21.44	0	1	21
42	Teen	00:00:00	0	00:57:00	0.95	02:00:00	2	01:57:30	1.95	60	57	23.33	1	1	23
42	Teen	04:00:00	4	04:14:29	4.23333	06:00:00	6	05:57:00	5.95	95	14	3.33	1	1	3
42	Teen	08:00:00	8	08:02:00	8.03333	10:00:00	10	09:59:00	9.98333	113.5	2	7.33	1	1	7
42	Teen	12:00:00	12	12:07:30	12.1167	14:00:00	14	13:58:30	13.9667	93.5	7	11.33	1	1	11
42	Teen	16:00:00	16	16:48:30	16.8	18:00:00	18	17:55:30	17.9167	67.5	48	15.33	1	1	15
42	Teen	20:00:00	20	did not fall asleep		22:00:00	22			0		19.33	1	1	19
42	Teen	00:00:00	0	00:37:30	0.616667	02:00:00	2	01:54:00	1.9	80	37	23.33	1	1	23
42	Teen	04:00:00	4	04:20:00	4.33333	06:00:00	6	05:58:30	5.96667	99	20	3.33	1	1	3
42	Teen	08:00:00	8	08:15:00	8.25	10:00:00	10	09:59:00	9.98333	100	15	7.33	1	1	7
42	Teen	12:00:00	12	12:28:59	12.4833	14:00:00	14	13:51:30	13.85	83.5	29	11.33	1	1	11
42	Teen	16:00:00	16	16:33:30	16.55	18:00:00	18	17:59:30	17.9833	81	33	15.33	1	1	15
42	Teen	20:00:00	20	did not fall asleep		22:00:00	22			0		19.33	1	1	19
44	Teen	00:00:00	0	00:21:00	0.35	02:00:00	2	01:59:30	1.98333	101.5	21	1.35	1	2	1
44	Teen	04:00:00	4	04:05:30	4.08333	06:00:00	6	05:59:30	5.98333	109	5	5.35	1	2	5
44	Teen	08:00:00	8	08:01:00	8.01667	10:00:00	10	09:50:30	9.83333	67.5	1	9.35	1	2	9
44	Teen	12:00:00	12	12:04:30	12.0667	14:00:00	14	13:58:59	13.9833	99.5	4	13.35	1	2	13
44	Teen	16:00:00	16	16:23:00	16.3833	18:00:00	18	17:59:00	17.9833	93	23	17.35	1	2	17
44	Teen	20:00:00	20	20:00:00	20	22:00:00	22	21:56:00	21.9333	77.5	0	21.35	1	2	21
44	Teen	00:00:00	0	00:14:00	0.233333	02:00:00	2	01:45:30	1.75	94.5	14	1.35	1	2	1
44	Teen	04:00:00	4	04:00:00	4	06:00:00	6	05:56:00	5.93333	100.5	0	5.35	1	2	5
44	Teen	08:00:00	8	08:11:30	8.18333	10:00:00	10	09:40:00	9.66667	69	11	9.35	1	2	9
44	Teen	12:00:00	12	12:12:30	12.2	14:00:00	14	13:59:30	13.9833	86	12	13.35	1	2	13
44	Teen	16:00:00	16	16:08:30	16.1333	18:00:00	18	17:44:30	17.7333	82	8	17.35	1	2	17
44	Teen	20:00:00	20	20:10:30	20.1667	22:00:00	22	21:59:30	21.9833	97	10	21.35	1	2	21
45	Teen	00:00:00	0	00:03:00	0.05	02:00:00	2	01:59:30	1.98333	102.5	3	3.21	0	2	3
45	Teen	04:00:00	4	04:01:00	4.01667	06:00:00	6	05:59:00	5.98333	106	1	7.21	0	2	7
45	Teen	08:00:00	8	08:00:00	8	10:00:00	10	09:59:00	9.98333	99	0	11.21	0	2	11
45	Teen	12:00:00	12	12:06:29	12.1	14:00:00	14	13:58:59	13.9833	106.5	6	15.21	0	2	15
45	Teen	16:00:00	16	16:37:30	16.6167	18:00:00	18	17:52:30	17.8667	76	37	19.21	0	2	19
45	Teen	20:00:00	20	20:10:00	20.1667	22:00:00	22	21:55:30	21.9167	15.5	10	23.21	0	2	23
45	Teen	00:00:00	0	00:04:00	0.0666667	02:00:00	2	01:57:30	1.95	108.5	4	3.21	0	2	3
45	Teen	04:00:00	4	04:11:00	4.18333	06:00:00	6	05:59:00	5.98333	102	11	7.21	0	2	7
45	Teen	08:00:00	8	08:03:30	8.05	10:00:00	10	09:47:30	9.78333	95.5	3	11.21	0	2	11
45	Teen	12:00:00	12	12:06:00	12.1	14:00:00	14	13:59:30	13.9833	83.5	6	15.21	0	2	15
45	Teen	16:00:00	16	16:10:00	16.1667	18:00:00	18	17:49:30	17.8167	94.5	10	19.21	0	2	19
45	Teen	20:00:00	20	20:43:30	20.7167	22:00:00	22	21:27:00	21.45	35	43	23.21	0	2	23
46	Teen	00:00:00	0	00:04:00	0.0666667	02:00:00	2	01:58:30	1.96667	99.5	4	1.75	1	2	1
46	Teen	04:00:00	4	04:05:30	4.08333	06:00:00	6	05:50:30	5.83333	99	5	5.75	1	2	5
46	Teen	08:00:00	8	08:07:30	8.11667	10:00:00	10	09:48:00	9.8	102.5	7	9.75	1	2	9
46	Teen	12:00:00	12	12:02:29	12.0333	14:00:00	14	13:58:30	13.9667	100	2	13.75	1	2	13
46	Teen	16:00:00	16	16:21:00	16.35	18:00:00	18	17:19:00	17.3167	68.5	21	17.75	1	2	17
46	Teen	20:00:00	20	20:01:30	20.0167	22:00:00	22	21:58:30	21.9667	84	1	21.75	1	2	21
46	Teen	00:00:00	0	00:02:30	0.0333333	02:00:00	2	01:58:30	1.96667	109	2	1.75	1	2	1
46	Teen	04:00:00	4	04:13:29	4.21667	06:00:00	6	05:54:30	5.9	97	13	5.75	1	2	5
46	Teen	08:00:00	8	08:17:29	8.28333	10:00:00	10	09:43:30	9.71667	90	17	9.75	1	2	9
46	Teen	12:00:00	12	12:04:59	12.0833	14:00:00	14	13:53:00	13.8833	94.5	5	13.75	1	2	13
46	Teen	16:00:00	16	16:03:00	16.05	18:00:00	18	17:58:30	17.9667	99.5	3	17.75	1	2	17
46	Teen	20:00:00	20	20:03:00	20.05	22:00:00	22	21:58:30	21.9667	91.5	3	21.75	1	2	21
47	Teen	00:00:00	0	00:17:00	0.283333	02:00:00	2	01:59:00	1.98333	89.5	17	2.83	1	2	3
47	Teen	04:00:00	4	04:01:30	4.01667	06:00:00	6	05:58:30	5.96667	89.5	1	6.83	1	2	7
47	Teen	08:00:00	8	08:07:30	8.11667	10:00:00	10	09:56:00	9.93333	93.5	7	10.83	1	2	11
47	Teen	12:00:00	12	12:04:00	12.0667	14:00:00	14	13:56:00	13.9333	87	4	14.83	1	2	15
47	Teen	16:00:00	16	16:18:00	16.3	18:00:00	18	17:37:00	17.6167	79.5	18	18.83	1	2	19
47	Teen	20:00:00	20	20:08:00	20.1333	22:00:00	22	21:09:00	21.15	23.5	8	22.83	1	2	23
47	Teen	00:00:00	0	00:03:30	0.05	02:00:00	2	01:59:00	1.98333	102.5	3	2.83	1	2	3
47	Teen	04:00:00	4	04:17:30	4.28333	06:00:00	6	05:53:30	5.88333	97	17	6.83	1	2	7
47	Teen	08:00:00	8	08:04:00	8.06667	10:00:00	10	09:59:00	9.98333	97.5	4	10.83	1	2	11
47	Teen	12:00:00	12	12:04:30	12.0667	14:00:00	14	13:52:00	13.8667	85	4	14.83	1	2	15
47	Teen	16:00:00	16	16:01:00	16.0167	18:00:00	18	17:59:30	17.9833	68.5	1	18.83	1	2	19
47	Teen	20:00:00	20	did not fall asleep		22:00:00	22			0		22.83	1	2	23
48	Teen	00:00:00	0	00:09:00	0.15	02:00:00	2	01:58:30	1.96667	108	9	3.05	0	2	3
48	Teen	04:00:00	4	04:01:30	4.01667	06:00:00	6	05:52:30	5.86667	111	1	7.05	0	2	7
48	Teen	08:00:00	8	08:03:30	8.05	10:00:00	10	09:58:30	9.96667	101.5	3	11.05	0	2	11
48	Teen	12:00:00	12	did not fall asleep		14:00:00	14			0		15.05	0	2	15
48	Teen	16:00:00	16	16:15:00	16.25	18:00:00	18	17:59:00	17.9833	96	15	19.05	0	2	19
48	Teen	20:00:00	20	20:09:30	20.15	22:00:00	22	21:30:30	21.5	27	9	23.05	0	2	23
48	Teen	00:00:00	0	00:00:00	0	02:00:00	2	01:58:30	1.96667	108.5	0	3.05	0	2	3
48	Teen	04:00:00	4	04:03:00	4.05	06:00:00	6	05:44:30	5.73333	103.5	3	7.05	0	2	7
48	Teen	08:00:00	8	08:00:30	8	10:00:00	10	09:58:00	9.96667	99	0	11.05	0	2	11
48	Teen	12:00:00	12	12:12:59	12.2167	14:00:00	14	13:58:30	13.9667	100.5	13	15.05	0	2	15
48	Teen	16:00:00	16	16:16:00	16.2667	18:00:00	18	17:55:30	17.9167	90.5	16	19.05	0	2	19
48	Teen	20:00:00	20	20:18:30	20.3	22:00:00	22	20:54:30	20.9	55	18	23.05	0	2	23
49	Teen	00:00:00	0	01:00:30	1	02:00:00	2	01:56:00	1.93333	53	60	1.14	0	1	1
49	Teen	04:00:00	4	04:09:30	4.15	06:00:00	6	05:49:00	5.81667	88.5	9	5.14	0	1	5
49	Teen	08:00:00	8	08:21:29	8.35	10:00:00	10	09:45:30	9.75	94	21	9.14	0	1	9
49	Teen	12:00:00	12	12:15:00	12.25	14:00:00	14	13:52:30	13.8667	94	15	13.14	0	1	13
49	Teen	16:00:00	16	16:10:00	16.1667	18:00:00	18	17:57:00	17.95	85	10	17.14	0	1	17
49	Teen	20:00:00	20	20:21:00	20.35	22:00:00	22	21:52:00	21.8667	57	21	21.14	0	1	21
49	Teen	00:00:00	0	00:15:00	0.25	02:00:00	2	01:59:00	1.98333	78.5	15	1.14	0	1	1
49	Teen	04:00:00	4	04:14:29	4.23333	06:00:00	6	05:58:30	5.96667	94	14	5.14	0	1	5
49	Teen	08:00:00	8	08:04:00	8.06667	10:00:00	10	09:58:30	9.96667	90.5	4	9.14	0	1	9
49	Teen	12:00:00	12	12:05:30	12.0833	14:00:00	14	13:40:00	13.6667	93.5	5	13.14	0	1	13
49	Teen	16:00:00	16	16:19:00	16.3167	18:00:00	18	17:58:30	17.9667	85.5	19	17.14	0	1	17
49	Teen	20:00:00	20	20:03:30	20.05	22:00:00	22	20:55:00	20.9167	22.5	3	21.14	0	1	21
50	Teen	00:00:00	0	did not fall asleep		02:00:00	2			0		23.73	1	1	23
50	Teen	04:00:00	4	04:03:00	4.05	06:00:00	6	05:58:30	5.96667	99	3	3.73	1	1	3
50	Teen	08:00:00	8	08:02:29	8.03333	10:00:00	10	09:59:00	9.98333	97.5	2	7.73	1	1	7
50	Teen	12:00:00	12	12:04:00	12.0667	14:00:00	14	13:58:30	13.9667	103	4	11.73	1	1	11
50	Teen	16:00:00	16	16:12:00	16.2	18:00:00	18	17:58:30	17.9667	67.5	12	15.73	1	1	15
50	Teen	20:00:00	20	20:31:00	20.5167	22:00:00	22	21:57:30	21.95	79.5	31	19.73	1	1	19
50	Teen	00:00:00	0	01:28:30	1.46667	02:00:00	2	01:57:00	1.95	28.5	88	23.73	1	1	23
50	Teen	04:00:00	4	04:17:30	4.28333	06:00:00	6	05:59:00	5.98333	79.5	17	3.73	1	1	3
50	Teen	08:00:00	8	08:01:00	8.01667	10:00:00	10	09:59:30	9.98333	84	1	7.73	1	1	7
50	Teen	12:00:00	12	12:14:00	12.2333	14:00:00	14	13:58:00	13.9667	88.5	14	11.73	1	1	11
50	Teen	16:00:00	16	16:08:30	16.1333	18:00:00	18	17:58:30	17.9667	89.5	8	15.73	1	1	15
50	Teen	20:00:00	20	21:13:30	21.2167	22:00:00	22	21:19:00	21.3167	21.5	73	19.73	1	1	19
51	Teen	00:00:00	0	00:17:00	0.283333	02:00:00	2	01:51:30	1.85	83	17	3.68	1	1	3
51	Teen	04:00:00	4	04:00:30	4	06:00:00	6	05:59:30	5.98333	87.5	0	7.68	1	1	7
51	Teen	08:00:00	8	08:11:59	8.2	10:00:00	10	09:51:30	9.85	81.5	12	11.68	1	1	11
51	Teen	12:00:00	12	12:12:59	12.2167	14:00:00	14	13:27:00	13.45	55	13	15.68	1	1	15
51	Teen	16:00:00	16	16:12:29	16.2	18:00:00	18	17:55:00	17.9167	76.5	12	19.68	1	1	19
51	Teen	20:00:00	20	20:02:30	20.0333	22:00:00	22	21:52:00	21.8667	68	2	23.68	1	1	23
51	Teen	00:00:00	0	00:00:00	0	02:00:00	2	01:56:00	1.93333	90	0	3.68	1	1	3
51	Teen	04:00:00	4	04:21:30	4.35	06:00:00	6	05:58:30	5.96667	87	21	7.68	1	1	7
51	Teen	08:00:00	8	08:04:00	8.06667	10:00:00	10	09:56:00	9.93333	76.5	4	11.68	1	1	11
51	Teen	12:00:00	12	12:07:00	12.1167	14:00:00	14	12:55:00	12.9167	39	7	15.68	1	1	15
51	Teen	16:00:00	16	16:09:30	16.15	18:00:00	18	17:58:30	17.9667	90.5	9	19.68	1	1	19
51	Teen	20:00:00	20	20:36:30	20.6	22:00:00	22	21:59:00	21.9833	76.5	36	23.68	1	1	23
52	Adult	00:00:00	0	00:00:30	0	02:00:00	2	01:48:29	1.8	103.5	0	1.52	1	1	1
52	Adult	04:00:00	4	04:01:00	4.01667	06:00:00	6	05:59:00	5.98333	103	1	5.52	1	1	5
52	Adult	08:00:00	8	08:01:30	8.01667	10:00:00	10	09:58:30	9.96667	106.5	1	9.52	1	1	9
52	Adult	12:00:00	12	12:02:29	12.0333	14:00:00	14	13:54:00	13.9	105.5	2	13.52	1	1	13
52	Adult	16:00:00	16	16:01:29	16.0167	18:00:00	18	17:51:30	17.85	102	1	17.52	1	1	17
52	Adult	20:00:00	20	20:03:30	20.05	22:00:00	22	21:57:00	21.95	95.5	3	21.52	1	1	21
52	Adult	00:00:00	0	00:12:30	0.2	02:00:00	2	01:52:30	1.86667	99.5	12	1.52	1	1	1
52	Adult	04:00:00	4	04:09:30	4.15	06:00:00	6	05:58:30	5.96667	104.5	9	5.52	1	1	5
52	Adult	08:00:00	8	08:04:29	8.06667	10:00:00	10	09:58:30	9.96667	104	4	9.52	1	1	9
52	Adult	12:00:00	12	12:07:00	12.1167	14:00:00	14	13:58:00	13.9667	100	7	13.52	1	1	13
52	Adult	16:00:00	16	16:00:00	16	18:00:00	18	17:58:00	17.9667	106.5	0	17.52	1	1	17
52	Adult	20:00:00	20	20:00:00	20	22:00:00	22	21:52:00	21.8667	102.5	0	21.52	1	1	21
53	Adult	00:00:00	0	00:08:00	0.133333	02:00:00	2	01:51:00	1.85	98.5	8	3.88	1	2	3
53	Adult	04:00:00	4	04:10:00	4.16667	06:00:00	6	05:56:30	5.93333	92	10	7.88	1	2	7
53	Adult	08:00:00	8	08:09:00	8.15	10:00:00	10	09:59:00	9.98333	80	9	11.88	1	2	11
53	Adult	12:00:00	12	12:15:30	12.25	14:00:00	14	13:57:29	13.95	36.5	15	15.88	1	2	15
53	Adult	16:00:00	16	did not fall asleep		18:00:00	18			0		19.88	1	2	19
53	Adult	20:00:00	20	20:07:00	20.1167	22:00:00	22	21:53:30	21.8833	102	7	23.88	1	2	23
53	Adult	00:00:00	0	00:14:30	0.233333	02:00:00	2	01:58:30	1.96667	83.5	14	3.88	1	2	3
53	Adult	04:00:00	4	04:25:30	4.41667	06:00:00	6	05:59:00	5.98333	79	25	7.88	1	2	7
53	Adult	08:00:00	8	08:07:30	8.11667	10:00:00	10	09:52:00	9.86667	69	7	11.88	1	2	11
53	Adult	12:00:00	12	12:24:59	12.4167	14:00:00	14	13:36:00	13.6	69	25	15.88	1	2	15
53	Adult	16:00:00	16	did not fall asleep		18:00:00	18			0		19.88	1	2	19
53	Adult	20:00:00	20	20:05:00	20.0833	22:00:00	22	21:57:30	21.95	99	5	23.88	1	2	23
54	Adult	00:00:00	0	00:06:30	0.1	02:00:00	2	01:56:30	1.93333	95	6	2.47	0	2	3
54	Adult	04:00:00	4	04:06:59	4.11667	06:00:00	6	05:59:00	5.98333	104	7	6.47	0	2	7
54	Adult	08:00:00	8	08:01:30	8.01667	10:00:00	10	09:58:30	9.96667	108.5	1	10.47	0	2	11
54	Adult	12:00:00	12	12:10:00	12.1667	14:00:00	14	13:40:00	13.6667	89.5	10	14.47	0	2	15
54	Adult	16:00:00	16	16:02:30	16.0333	18:00:00	18	17:54:30	17.9	103	2	18.47	0	2	19
54	Adult	20:00:00	20	20:00:00	20	22:00:00	22	21:53:00	21.8833	85	0	22.47	0	2	23
54	Adult	00:00:00	0	00:02:30	0.0333333	02:00:00	2	01:59:00	1.98333	106.5	2	2.47	0	2	3
54	Adult	04:00:00	4	04:04:30	4.06667	06:00:00	6	05:58:30	5.96667	106	4	6.47	0	2	7
54	Adult	08:00:00	8	08:00:00	8	10:00:00	10	09:59:00	9.98333	105.5	0	10.47	0	2	11
54	Adult	12:00:00	12	12:00:30	12	14:00:00	14	13:49:00	13.8167	90	0	14.47	0	2	15
54	Adult	16:00:00	16	16:00:00	16	18:00:00	18	17:58:00	17.9667	67	0	18.47	0	2	19
54	Adult	20:00:00	20	20:00:00	20	22:00:00	22	21:57:00	21.95	90	0	22.47	0	2	23
55	Adult	00:00:00	0	00:07:30	0.116667	02:00:00	2	01:58:30	1.96667	99	7	3.07	0	1	3
55	Adult	04:00:00	4	04:12:00	4.2	06:00:00	6	05:58:30	5.96667	95.5	12	7.07	0	1	7
55	Adult	08:00:00	8	08:10:30	8.16667	10:00:00	10	09:54:00	9.9	100	10	11.07	0	1	11
55	Adult	12:00:00	12	12:20:00	12.3333	14:00:00	14	13:29:00	13.4833	81	20	15.07	0	1	15
55	Adult	16:00:00	16	16:06:00	16.1	18:00:00	18	17:54:30	17.9	59.5	6	19.07	0	1	19
55	Adult	20:00:00	20	20:12:30	20.2	22:00:00	22	21:58:30	21.9667	75.5	12	23.07	0	1	23
55	Adult	00:00:00	0	00:13:00	0.216667	02:00:00	2	01:46:30	1.76667	96	13	3.07	0	1	3
55	Adult	04:00:00	4	04:04:59	4.08333	06:00:00	6	05:43:30	5.71667	98	5	7.07	0	1	7
55	Adult	08:00:00	8	08:09:00	8.15	10:00:00	10	09:56:00	9.93333	93.5	9	11.07	0	1	11
55	Adult	12:00:00	12	12:24:30	12.4	14:00:00	14	12:49:00	12.8167	61.5	24	15.07	0	1	15
55	Adult	16:00:00	16	16:08:00	16.1333	18:00:00	18	17:37:30	17.6167	88	8	19.07	0	1	19
55	Adult	20:00:00	20	21:15:00	21.25	22:00:00	22	21:45:00	21.75	41	75	23.07	0	1	23
57	Adult	00:00:00	0	00:01:30	0.0166667	02:00:00	2	01:56:30	1.93333	113.5	1	4.66	0	2	5
57	Adult	04:00:00	4	04:01:30	4.01667	06:00:00	6	05:59:00	5.98333	116	1	8.66	0	2	9
57	Adult	08:00:00	8	08:02:29	8.03333	10:00:00	10	09:54:00	9.9	106	2	12.66	0	2	13
57	Adult	12:00:00	12	12:02:29	12.0333	14:00:00	14	13:58:30	13.9667	110.5	2	16.66	0	2	17
57	Adult	16:00:00	16	16:02:30	16.0333	18:00:00	18	17:57:30	17.95	89	2	20.66	0	2	21
57	Adult	20:00:00	20	20:06:00	20.1	22:00:00	22	21:58:30	21.9667	105.5	6	0.66	0	2	1
57	Adult	00:00:00	0	00:02:00	0.0333333	02:00:00	2	01:58:30	1.96667	108.5	2	4.66	0	2	5
57	Adult	04:00:00	4	04:02:00	4.03333	06:00:00	6	05:58:30	5.96667	113.5	2	8.66	0	2	9
57	Adult	08:00:00	8	08:11:00	8.18333	10:00:00	10	09:47:00	9.78333	105	11	12.66	0	2	13
57	Adult	12:00:00	12	12:04:59	12.0833	14:00:00	14	13:58:59	13.9833	88.5	5	16.66	0	2	17
57	Adult	16:00:00	16	16:11:00	16.1833	18:00:00	18	17:49:00	17.8167	72.5	11	20.66	0	2	21
57	Adult	20:00:00	20	20:02:30	20.0333	22:00:00	22	21:59:00	21.9833	111	2	0.66	0	2	1
58	Adult	00:00:00	0	00:07:00	0.116667	02:00:00	2	01:54:00	1.9	102	7	4.1	0	1	5
58	Adult	04:00:00	4	04:03:00	4.05	06:00:00	6	05:59:00	5.98333	110	3	8.1	0	1	9
58	Adult	08:00:00	8	08:03:00	8.05	10:00:00	10	09:59:00	9.98333	101	3	12.1	0	1	13
58	Adult	12:00:00	12	12:03:00	12.05	14:00:00	14	13:58:00	13.9667	104	3	16.1	0	1	17
58	Adult	16:00:00	16	16:00:00	16	18:00:00	18	17:59:00	17.9833	103	0	20.1	0	1	21
58	Adult	20:00:00	20	20:00:00	20	22:00:00	22	21:59:00	21.9833	117	0	0.1	0	1	1
58	Adult	00:00:00	0	00:05:00	0.0833333	02:00:00	2	02:00:00	2	101	5	4.1	0	1	5
58	Adult	04:00:00	4	04:04:00	4.06667	06:00:00	6	05:59:00	5.98333	113	4	8.1	0	1	9
58	Adult	08:00:00	8	08:03:00	8.05	10:00:00	10	09:54:00	9.9	102	3	12.1	0	1	13
58	Adult	12:00:00	12	12:04:59	12.0833	14:00:00	14	13:58:59	13.9833	108	5	16.1	0	1	17
58	Adult	16:00:00	16	16:00:00	16	18:00:00	18	17:58:00	17.9667	113	0	20.1	0	1	21
58	Adult	20:00:00	20	20:02:00	20.0333	22:00:00	22	22:00:00	22	100	2	0.1	0	1	1
60	Adult	00:00:00	0	00:26:59	0.45	02:00:00	2	01:54:00	1.9	43	27	1.03	0	1	1
60	Adult	04:00:00	4	04:11:00	4.18333	06:00:00	6	05:42:00	5.7	92	11	5.03	0	1	5
60	Adult	08:00:00	8	08:26:59	8.45	10:00:00	10	09:55:00	9.91667	78	27	9.03	0	1	9
60	Adult	12:00:00	12	12:16:00	12.2667	14:00:00	14	13:46:00	13.7667	68	16	13.03	0	1	13
60	Adult	16:00:00	16	16:38:00	16.6333	18:00:00	18	17:54:00	17.9	70	38	17.03	0	1	17
60	Adult	20:00:00	20	did not fall asleep		22:00:00	22			0		21.03	0	1	21
60	Adult	00:00:00	0	did not fall asleep		02:00:00	2			0		1.03	0	1	1
60	Adult	04:00:00	4	04:11:00	4.18333	06:00:00	6	05:55:00	5.91667	93	11	5.03	0	1	5
60	Adult	08:00:00	8	08:26:00	8.43333	10:00:00	10	09:01:00	9.01667	14	26	9.03	0	1	9
60	Adult	12:00:00	12	12:06:00	12.1	14:00:00	14	13:48:00	13.8	87	6	13.03	0	1	13
60	Adult	16:00:00	16	16:36:00	16.6	18:00:00	18	17:57:00	17.95	72	36	17.03	0	1	17
60	Adult	20:00:00	20	20:16:00	20.2667	22:00:00	22	20:23:00	20.3833	20	16	21.03	0	1	21
61	Adult	00:00:00	0	00:05:00	0.0833333	02:00:00	2	01:59:00	1.98333	103	5	3.02	0	1	3
61	Adult	04:00:00	4	04:00:00	4	06:00:00	6	05:51:00	5.85	99	0	7.02	0	1	7
61	Adult	08:00:00	8	08:04:00	8.06667	10:00:00	10	09:55:00	9.91667	103	4	11.02	0	1	11
61	Adult	12:00:00	12	12:02:00	12.0333	14:00:00	14	13:58:59	13.9833	85	2	15.02	0	1	15
61	Adult	16:00:00	16	16:00:00	16	18:00:00	18	17:55:00	17.9167	101	0	19.02	0	1	19
61	Adult	20:00:00	20	20:01:00	20.0167	22:00:00	22	21:57:00	21.95	76	1	23.02	0	1	23
61	Adult	00:00:00	0	00:01:00	0.0166667	02:00:00	2	02:00:00	2	102	1	3.02	0	1	3
61	Adult	04:00:00	4	04:10:00	4.16667	06:00:00	6	06:00:00	6	92	10	7.02	0	1	7
61	Adult	08:00:00	8	08:03:00	8.05	10:00:00	10	09:58:00	9.96667	91	3	11.02	0	1	11
61	Adult	12:00:00	12	12:03:00	12.05	14:00:00	14	13:58:59	13.9833	97	3	15.02	0	1	15
61	Adult	16:00:00	16	16:06:00	16.1	18:00:00	18	17:46:00	17.7667	78	6	19.02	0	1	19
61	Adult	20:00:00	20	20:00:00	20	22:00:00	22	21:52:00	21.8667	103	0	23.02	0	1	23
62	Adult	00:00:00	0	00:04:00	0.0666667	02:00:00	2	01:59:00	1.98333	111	4	3.24	0	2	3
62	Adult	04:00:00	4	04:00:00	4	06:00:00	6	05:59:00	5.98333	115	0	7.24	0	2	7
62	Adult	08:00:00	8	08:00:00	8	10:00:00	10	09:54:00	9.9	109	0	11.24	0	2	11
62	Adult	12:00:00	12	12:03:00	12.05	14:00:00	14	13:58:59	13.9833	110	3	15.24	0	2	15
62	Adult	16:00:00	16	16:02:00	16.0333	18:00:00	18	17:58:00	17.9667	98	2	19.24	0	2	19
62	Adult	20:00:00	20	20:04:00	20.0667	22:00:00	22	21:59:00	21.9833	89	4	23.24	0	2	23
62	Adult	00:00:00	0	00:09:00	0.15	02:00:00	2	01:59:00	1.98333	98	9	3.24	0	2	3
62	Adult	04:00:00	4	04:04:59	4.08333	06:00:00	6	06:00:00	6	107	5	7.24	0	2	7
62	Adult	08:00:00	8	08:03:00	8.05	10:00:00	10	09:59:00	9.98333	112	3	11.24	0	2	11
62	Adult	12:00:00	12	12:01:00	12.0167	14:00:00	14	13:58:59	13.9833	111	1	15.24	0	2	15
62	Adult	16:00:00	16	16:03:00	16.05	18:00:00	18	17:59:00	17.9833	95	3	19.24	0	2	19
62	Adult	20:00:00	20	20:06:00	20.1	22:00:00	22	22:00:00	22	81	6	23.24	0	2	23
63	Adult	00:00:00	0	00:02:00	0.0333333	02:00:00	2	01:59:00	1.98333	102	2	4.81	1	2	5
63	Adult	04:00:00	4	04:04:00	4.06667	06:00:00	6	06:00:00	6	107	4	8.81	1	2	9
63	Adult	08:00:00	8	08:02:00	8.03333	10:00:00	10	09:59:00	9.98333	100	2	12.81	1	2	13
63	Adult	12:00:00	12	12:02:00	12.0333	14:00:00	14	13:42:59	13.7167	83	2	16.81	1	2	17
63	Adult	16:00:00	16	16:00:00	16	18:00:00	18	17:23:00	17.3833	72	0	20.81	1	2	21
63	Adult	20:00:00	20	20:01:00	20.0167	22:00:00	22	21:59:00	21.9833	108	1	0.81	1	2	1
63	Adult	00:00:00	0	00:10:00	0.166667	02:00:00	2	01:59:00	1.98333	105	10	4.81	1	2	5
63	Adult	04:00:00	4	04:00:00	4	06:00:00	6	05:59:00	5.98333	109	0	8.81	1	2	9
63	Adult	08:00:00	8	08:00:00	8	10:00:00	10	09:47:00	9.78333	103	0	12.81	1	2	13
63	Adult	12:00:00	12	12:00:00	12	14:00:00	14	13:52:00	13.8667	100	0	16.81	1	2	17
63	Adult	16:00:00	16	16:00:00	16	18:00:00	18	17:59:00	17.9833	79	0	20.81	1	2	21
63	Adult	20:00:00	20	20:00:00	20	22:00:00	22	22:00:00	22	101	0	0.81	1	2	1
64	Adult	00:00:00	0	00:11:00	0.183333	02:00:00	2	01:57:00	1.95	60	11	3.03	1	1	3
64	Adult	04:00:00	4	04:00:00	4	06:00:00	6	05:59:00	5.98333	88	0	7.03	1	1	7
64	Adult	08:00:00	8	08:00:00	8	10:00:00	10	09:58:00	9.96667	80	0	11.03	1	1	11
64	Adult	12:00:00	12	12:12:59	12.2167	14:00:00	14	13:53:00	13.8833	72	13	15.03	1	1	15
64	Adult	16:00:00	16	16:00:00	16	18:00:00	18	17:58:00	17.9667	61	0	19.03	1	1	19
64	Adult	20:00:00	20	20:06:00	20.1	22:00:00	22	21:59:00	21.9833	53	6	23.03	1	1	23
64	Adult	00:00:00	0	00:26:00	0.433333	02:00:00	2	01:57:00	1.95	74	26	3.03	1	1	3
64	Adult	04:00:00	4	04:08:00	4.13333	06:00:00	6	05:59:00	5.98333	67	8	7.03	1	1	7
64	Adult	08:00:00	8	08:03:00	8.05	10:00:00	10	09:58:00	9.96667	79	3	11.03	1	1	11
64	Adult	12:00:00	12	12:11:00	12.1833	14:00:00	14	13:53:00	13.8833	52	11	15.03	1	1	15
64	Adult	16:00:00	16	16:01:00	16.0167	18:00:00	18	17:39:00	17.65	58	1	19.03	1	1	19
64	Adult	20:00:00	20	20:22:00	20.3667	22:00:00	22	21:59:00	21.9833	53	22	23.03	1	1	23
65	Teen	00:00:00	0	00:00:00	0	02:00:00	2	01:51:00	1.85	92	0	23.92	1	1	23
65	Teen	04:00:00	4	04:14:00	4.23333	06:00:00	6	06:00:00	6	88	14	3.92	1	1	3
65	Teen	08:00:00	8	08:01:00	8.01667	10:00:00	10	10:00:00	10	105	1	7.92	1	1	7
65	Teen	12:00:00	12	12:01:00	12.0167	14:00:00	14	13:58:59	13.9833	93	1	11.92	1	1	11
65	Teen	16:00:00	16	16:01:00	16.0167	18:00:00	18	17:58:00	17.9667	96	1	15.92	1	1	15
65	Teen	20:00:00	20	20:01:00	20.0167	22:00:00	22	21:59:00	21.9833	93	1	19.92	1	1	19
65	Teen	00:00:00	0	00:03:00	0.05	02:00:00	2	01:52:00	1.86667	62	3	23.92	1	1	23
65	Teen	04:00:00	4	04:01:00	4.01667	06:00:00	6	05:59:00	5.98333	111	1	3.92	1	1	3
65	Teen	08:00:00	8	08:06:00	8.1	10:00:00	10	09:59:00	9.98333	101	6	7.92	1	1	7
65	Teen	12:00:00	12	12:02:00	12.0333	14:00:00	14	13:20:00	13.3333	80	2	11.92	1	1	11
65	Teen	16:00:00	16	16:04:00	16.0667	18:00:00	18	17:59:00	17.9833	102	4	15.92	1	1	15
65	Teen	20:00:00	20	20:24:00	20.4	22:00:00	22	21:44:00	21.7333	53	24	19.92	1	1	19
66	Teen	00:00:00	0	00:03:00	0.05	02:00:00	2	02:00:00	2	107	3	4.48	0	1	5
66	Teen	04:00:00	4	04:09:00	4.15	06:00:00	6	05:52:00	5.86667	102	9	8.48	0	1	9
66	Teen	08:00:00	8	08:02:00	8.03333	10:00:00	10	09:55:00	9.91667	110	2	12.48	0	1	13
66	Teen	12:00:00	12	12:27:00	12.45	14:00:00	14	13:58:59	13.9833	73	27	16.48	0	1	17
66	Teen	16:00:00	16	did not fall asleep		18:00:00	18			0		20.48	0	1	21
66	Teen	20:00:00	20	20:28:00	20.4667	22:00:00	22	21:59:00	21.9833	76	28	0.48	0	1	1
66	Teen	00:00:00	0	00:12:00	0.2	02:00:00	2	02:00:00	2	89	12	4.48	0	1	5
66	Teen	04:00:00	4	04:06:59	4.11667	06:00:00	6	05:59:00	5.98333	95	7	8.48	0	1	9
66	Teen	08:00:00	8	08:00:00	8	10:00:00	10	09:47:00	9.78333	102	0	12.48	0	1	13
66	Teen	12:00:00	12	12:53:00	12.8833	14:00:00	14	13:58:59	13.9833	58	53	16.48	0	1	17
66	Teen	16:00:00	16	did not fall asleep		18:00:00	18			0		20.48	0	1	21
66	Teen	20:00:00	20	20:42:00	20.7	22:00:00	22	22:00:00	22	20	42	0.48	0	1	1
67	Teen	00:00:00	0	00:03:00	0.05	02:00:00	2	01:57:00	1.95	103	3	3.32	1	1	3
67	Teen	04:00:00	4	04:08:00	4.13333	06:00:00	6	05:59:00	5.98333	106	8	7.32	1	1	7
67	Teen	08:00:00	8	08:02:00	8.03333	10:00:00	10	09:58:00	9.96667	99	2	11.32	1	1	11
67	Teen	12:00:00	12	12:08:00	12.1333	14:00:00	14	13:57:00	13.95	91	8	15.32	1	1	15
67	Teen	16:00:00	16	16:03:00	16.05	18:00:00	18	17:35:00	17.5833	49	3	19.32	1	1	19
67	Teen	20:00:00	20	20:05:00	20.0833	22:00:00	22	21:59:00	21.9833	86	5	23.32	1	1	23
67	Teen	00:00:00	0	00:07:00	0.116667	02:00:00	2	01:56:00	1.93333	97	7	3.32	1	1	3
67	Teen	04:00:00	4	04:04:59	4.08333	06:00:00	6	05:59:00	5.98333	109	5	7.32	1	1	7
67	Teen	08:00:00	8	08:02:00	8.03333	10:00:00	10	09:58:00	9.96667	91	2	11.32	1	1	11
67	Teen	12:00:00	12	12:01:00	12.0167	14:00:00	14	13:58:00	13.9667	110	1	15.32	1	1	15
67	Teen	16:00:00	16	16:08:59	16.15	18:00:00	18	17:59:00	17.9833	98	9	19.32	1	1	19
67	Teen	20:00:00	20	20:04:00	20.0667	22:00:00	22	21:59:00	21.9833	83	4	23.32	1	1	23
68	Teen	00:00:00	0	00:02:00	0.0333333	02:00:00	2	01:51:00	1.85	90	2	0.74	0	2	1
68	Teen	04:00:00	4	04:11:00	4.18333	06:00:00	6	05:59:00	5.98333	93	11	4.74	0	2	5
68	Teen	08:00:00	8	08:04:00	8.06667	10:00:00	10	09:59:00	9.98333	106	4	8.74	0	2	9
68	Teen	12:00:00	12	12:18:00	12.3	14:00:00	14	13:58:59	13.9833	91	18	12.74	0	2	13
68	Teen	16:00:00	16	16:07:00	16.1167	18:00:00	18	17:59:00	17.9833	89	7	16.74	0	2	17
68	Teen	20:00:00	20	20:03:00	20.05	22:00:00	22	21:54:00	21.9	90	3	20.74	0	2	21
68	Teen	00:00:00	0	00:28:00	0.466667	02:00:00	2	02:00:00	2	62	28	0.74	0	2	1
68	Teen	04:00:00	4	04:21:00	4.35	06:00:00	6	05:55:00	5.91667	76	21	4.74	0	2	5
68	Teen	08:00:00	8	08:04:00	8.06667	10:00:00	10	09:59:00	9.98333	103	4	8.74	0	2	9
68	Teen	12:00:00	12	12:10:00	12.1667	14:00:00	14	13:58:59	13.9833	96	10	12.74	0	2	13
68	Teen	16:00:00	16	16:03:00	16.05	18:00:00	18	17:58:00	17.9667	89	3	16.74	0	2	17
68	Teen	20:00:00	20	20:11:00	20.1833	22:00:00	22	21:59:00	21.9833	88	11	20.74	0	2	21
69	Teen	00:00:00	0	00:01:00	0.0166667	02:00:00	2	02:00:00	2	101	1	1.78	0	2	1
69	Teen	04:00:00	4	04:22:00	4.36667	06:00:00	6	05:36:00	5.6	21	22	5.78	0	2	5
69	Teen	08:00:00	8	08:30:00	8.5	10:00:00	10	09:59:00	9.98333	80	30	9.78	0	2	9
69	Teen	12:00:00	12	12:18:00	12.3	14:00:00	14	13:58:59	13.9833	26	18	13.78	0	2	13
69	Teen	16:00:00	16	16:34:59	16.5833	18:00:00	18	17:59:00	17.9833	70	35	17.78	0	2	17
69	Teen	20:00:00	20	20:15:00	20.25	22:00:00	22	20:24:00	20.4	22	15	21.78	0	2	21
69	Teen	00:00:00	0	01:19:00	1.31667	02:00:00	2	02:00:00	2	38	79	1.78	0	2	1
69	Teen	04:00:00	4	04:00:00	4	06:00:00	6	05:59:00	5.98333	110	0	5.78	0	2	5
69	Teen	08:00:00	8	08:01:00	8.01667	10:00:00	10	09:59:00	9.98333	107	1	9.78	0	2	9
69	Teen	12:00:00	12	12:22:00	12.3667	14:00:00	14	12:35:00	12.5833	25	22	13.78	0	2	13
69	Teen	16:00:00	16	16:23:59	16.4	18:00:00	18	17:59:00	17.9833	83	24	17.78	0	2	17
69	Teen	20:00:00	20	did not fall asleep		22:00:00	22			0		21.78	0	2	21
70	Teen	00:00:00	0	00:13:00	0.216667	02:00:00	2	01:59:00	1.98333	100	13	3.68	0	2	3
70	Teen	04:00:00	4	04:17:00	4.28333	06:00:00	6	05:55:00	5.91667	92	17	7.68	0	2	7
70	Teen	08:00:00	8	08:02:00	8.03333	10:00:00	10	09:58:00	9.96667	95	2	11.68	0	2	11
70	Teen	12:00:00	12	12:04:00	12.0667	14:00:00	14	13:58:00	13.9667	91	4	15.68	0	2	15
70	Teen	16:00:00	16	16:00:00	16	18:00:00	18	17:45:00	17.75	71	0	19.68	0	2	19
70	Teen	20:00:00	20	20:08:00	20.1333	22:00:00	22	21:54:00	21.9	82	8	23.68	0	2	23
70	Teen	00:00:00	0	00:13:00	0.216667	02:00:00	2	01:48:59	1.81667	87	13	3.68	0	2	3
70	Teen	04:00:00	4	04:13:00	4.21667	06:00:00	6	06:00:00	6	95	13	7.68	0	2	7
70	Teen	08:00:00	8	08:05:00	8.08333	10:00:00	10	09:49:00	9.81667	97	5	11.68	0	2	11
70	Teen	12:00:00	12	12:04:59	12.0833	14:00:00	14	13:58:00	13.9667	85	5	15.68	0	2	15
70	Teen	16:00:00	16	16:04:59	16.0833	18:00:00	18	17:58:00	17.9667	59	5	19.68	0	2	19
70	Teen	20:00:00	20	20:00:00	20	22:00:00	22	21:58:00	21.9667	87	0	23.68	0	2	23
71	Teen	00:00:00	0	00:14:00	0.233333	02:00:00	2	01:54:00	1.9	88	14	2.84	1	2	3
71	Teen	04:00:00	4	04:15:00	4.25	06:00:00	6	05:59:00	5.98333	79	15	6.84	1	2	7
71	Teen	08:00:00	8	08:00:00	8	10:00:00	10	09:51:00	9.85	98	0	10.84	1	2	11
71	Teen	12:00:00	12	12:31:00	12.5167	14:00:00	14	13:53:00	13.8833	70	31	14.84	1	2	15
71	Teen	16:00:00	16	16:37:00	16.6167	18:00:00	18	17:58:00	17.9667	52	37	18.84	1	2	19
71	Teen	20:00:00	20	20:49:00	20.8167	22:00:00	22	21:03:00	21.05	25	49	22.84	1	2	23
71	Teen	00:00:00	0	00:14:00	0.233333	02:00:00	2	01:59:00	1.98333	88	14	2.84	1	2	3
71	Teen	04:00:00	4	04:26:00	4.43333	06:00:00	6	05:59:00	5.98333	70	26	6.84	1	2	7
71	Teen	08:00:00	8	08:04:00	8.06667	10:00:00	10	09:57:00	9.95	76	4	10.84	1	2	11
71	Teen	12:00:00	12	12:12:59	12.2167	14:00:00	14	13:58:59	13.9833	48	13	14.84	1	2	15
71	Teen	16:00:00	16	16:30:00	16.5	18:00:00	18	17:55:00	17.9167	56	30	18.84	1	2	19
71	Teen	20:00:00	20	20:27:00	20.45	22:00:00	22	21:59:00	21.9833	48	27	22.84	1	2	23
72	Teen	00:00:00	0	00:23:00	0.383333	02:00:00	2	01:51:00	1.85	92	23	3.44	0	2	3
72	Teen	04:00:00	4	04:00:00	4	06:00:00	6	05:59:00	5.98333	114	0	7.44	0	2	7
72	Teen	08:00:00	8	08:00:00	8	10:00:00	10	09:48:00	9.8	98	0	11.44	0	2	11
72	Teen	12:00:00	12	12:07:00	12.1167	14:00:00	14	13:58:00	13.9667	36	7	15.44	0	2	15
72	Teen	16:00:00	16	16:01:00	16.0167	18:00:00	18	17:58:00	17.9667	48	1	19.44	0	2	19
72	Teen	20:00:00	20	20:26:00	20.4333	22:00:00	22	21:58:00	21.9667	36	26	23.44	0	2	23
72	Teen	00:00:00	0	00:12:00	0.2	02:00:00	2	01:57:00	1.95	99	12	3.44	0	2	3
72	Teen	04:00:00	4	04:14:00	4.23333	06:00:00	6	05:59:00	5.98333	102	14	7.44	0	2	7
72	Teen	08:00:00	8	08:00:00	8	10:00:00	10	09:47:00	9.78333	100	0	11.44	0	2	11
72	Teen	12:00:00	12	12:43:00	12.7167	14:00:00	14	13:50:59	13.85	40	43	15.44	0	2	15
72	Teen	16:00:00	16	did not fall asleep		18:00:00	18			0		19.44	0	2	19
72	Teen	20:00:00	20	20:14:00	20.2333	22:00:00	22	21:59:00	21.9833	32	14	23.44	0	2	23
73	Teen	00:00:00	0	00:13:00	0.216667	02:00:00	2	01:59:00	1.98333	80	13	3.43	0	2	3
73	Teen	04:00:00	4	04:04:59	4.08333	06:00:00	6	05:54:00	5.9	83	5	7.43	0	2	7
73	Teen	08:00:00	8	08:01:00	8.01667	10:00:00	10	09:48:00	9.8	103	1	11.43	0	2	11
73	Teen	12:00:00	12	12:04:00	12.0667	14:00:00	14	13:57:00	13.95	81	4	15.43	0	2	15
73	Teen	16:00:00	16	16:18:00	16.3	18:00:00	18	17:59:00	17.9833	59	18	19.43	0	2	19
73	Teen	20:00:00	20	20:04:00	20.0667	22:00:00	22	21:59:00	21.9833	39	4	23.43	0	2	23
73	Teen	00:00:00	0	00:10:00	0.166667	02:00:00	2	01:59:00	1.98333	93	10	3.43	0	2	3
73	Teen	04:00:00	4	04:04:00	4.06667	06:00:00	6	05:59:00	5.98333	87	4	7.43	0	2	7
73	Teen	08:00:00	8	08:04:00	8.06667	10:00:00	10	09:54:00	9.9	110	4	11.43	0	2	11
73	Teen	12:00:00	12	12:02:00	12.0333	14:00:00	14	13:40:00	13.6667	73	2	15.43	0	2	15
73	Teen	16:00:00	16	16:02:00	16.0333	18:00:00	18	17:21:00	17.35	25	2	19.43	0	2	19
73	Teen	20:00:00	20	20:17:00	20.2833	22:00:00	22	21:59:00	21.9833	54	17	23.43	0	2	23
75	Teen	00:00:00	0	00:31:00	0.516667	02:00:00	2	01:59:00	1.98333	83	31	2.29	1	1	3
75	Teen	04:00:00	4	04:13:00	4.21667	06:00:00	6	05:59:00	5.98333	62	13	6.29	1	1	7
75	Teen	08:00:00	8	08:04:00	8.06667	10:00:00	10	09:45:00	9.75	78	4	10.29	1	1	11
75	Teen	12:00:00	12	12:48:00	12.8	14:00:00	14	13:58:59	13.9833	66	48	14.29	1	1	15
75	Teen	16:00:00	16	did not fall asleep		18:00:00	18			0		18.29	1	1	19
75	Teen	20:00:00	20	did not fall asleep		22:00:00	22			0		22.29	1	1	23
75	Teen	00:00:00	0	00:04:00	0.0666667	02:00:00	2	02:00:00	2	100	4	2.29	1	1	3
75	Teen	04:00:00	4	04:00:00	4	06:00:00	6	05:59:00	5.98333	106	0	6.29	1	1	7
75	Teen	08:00:00	8	09:07:00	9.11667	10:00:00	10	09:36:00	9.6	38	67	10.29	1	1	11
75	Teen	12:00:00	12	did not fall asleep		14:00:00	14			0		14.29	1	1	15
75	Teen	16:00:00	16	16:18:00	16.3	18:00:00	18	17:43:00	17.7167	65	18	18.29	1	1	19
75	Teen	20:00:00	20	did not fall asleep		22:00:00	22			0		22.29	1	1	23
76	Teen	00:00:00	0	00:08:00	0.133333	02:00:00	2	02:00:00	2	97	8	2.74	1	1	3
76	Teen	04:00:00	4	04:01:00	4.01667	06:00:00	6	05:59:00	5.98333	97	1	6.74	1	1	7
76	Teen	08:00:00	8	08:02:00	8.03333	10:00:00	10	10:00:00	10	97	2	10.74	1	1	11
76	Teen	12:00:00	12	12:01:00	12.0167	14:00:00	14	13:58:59	13.9833	105	1	14.74	1	1	15
76	Teen	16:00:00	16	16:00:00	16	18:00:00	18	18:00:00	18	104	0	18.74	1	1	19
76	Teen	20:00:00	20	20:03:00	20.05	22:00:00	22	21:13:00	21.2167	29	3	22.74	1	1	23
76	Teen	00:00:00	0	00:04:00	0.0666667	02:00:00	2	02:00:00	2	111	4	2.74	1	1	3
76	Teen	04:00:00	4	04:00:00	4	06:00:00	6	06:00:00	6	102	0	6.74	1	1	7
76	Teen	08:00:00	8	08:00:00	8	10:00:00	10	09:57:00	9.95	104	0	10.74	1	1	11
76	Teen	12:00:00	12	12:12:59	12.2167	14:00:00	14	13:34:59	13.5833	64	13	14.74	1	1	15
76	Teen	16:00:00	16	16:06:00	16.1	18:00:00	18	17:44:00	17.7333	89	6	18.74	1	1	19
76	Teen	20:00:00	20	20:07:00	20.1167	22:00:00	22	21:55:00	21.9167	21	7	22.74	1	1	23
77	Adult	00:00:00	0	00:01:00	0.0166667	02:00:00	2	01:58:00	1.96667	110	1	2.99	0	2	3
77	Adult	04:00:00	4	04:03:00	4.05	06:00:00	6	05:59:00	5.98333	110	3	6.99	0	2	7
77	Adult	08:00:00	8	08:00:00	8	10:00:00	10	09:59:00	9.98333	114	0	10.99	0	2	11
77	Adult	12:00:00	12	12:00:00	12	14:00:00	14	13:58:59	13.9833	115	0	14.99	0	2	15
77	Adult	16:00:00	16	16:22:00	16.3667	18:00:00	18	17:59:00	17.9833	66	22	18.99	0	2	19
77	Adult	20:00:00	20	20:08:00	20.1333	22:00:00	22	21:59:00	21.9833	74	8	22.99	0	2	23
77	Adult	00:00:00	0	00:14:00	0.233333	02:00:00	2	01:58:00	1.96667	98	14	2.99	0	2	3
77	Adult	04:00:00	4	04:02:00	4.03333	06:00:00	6	05:59:00	5.98333	103	2	6.99	0	2	7
77	Adult	08:00:00	8	08:00:00	8	10:00:00	10	09:57:00	9.95	109	0	10.99	0	2	11
77	Adult	12:00:00	12	12:04:59	12.0833	14:00:00	14	13:58:59	13.9833	75	5	14.99	0	2	15
77	Adult	16:00:00	16	16:03:00	16.05	18:00:00	18	17:55:00	17.9167	62	3	18.99	0	2	19
77	Adult	20:00:00	20	20:06:00	20.1	22:00:00	22	21:58:00	21.9667	86	6	22.99	0	2	23
78	Adult	00:00:00	0	00:03:00	0.05	02:00:00	2	01:59:00	1.98333	102	3	1.93	1	2	1
78	Adult	04:00:00	4	04:02:00	4.03333	06:00:00	6	05:59:00	5.98333	110	2	5.93	1	2	5
78	Adult	08:00:00	8	08:01:00	8.01667	10:00:00	10	09:59:00	9.98333	108	1	9.93	1	2	9
78	Adult	12:00:00	12	12:08:59	12.15	14:00:00	14	13:58:59	13.9833	98	9	13.93	1	2	13
78	Adult	16:00:00	16	16:06:00	16.1	18:00:00	18	17:59:00	17.9833	66	6	17.93	1	2	17
78	Adult	20:00:00	20	20:09:00	20.15	22:00:00	22	21:58:00	21.9667	42	9	21.93	1	2	21
78	Adult	00:00:00	0	00:01:00	0.0166667	02:00:00	2	01:59:00	1.98333	104	1	1.93	1	2	1
78	Adult	04:00:00	4	04:02:00	4.03333	06:00:00	6	05:57:00	5.95	106	2	5.93	1	2	5
78	Adult	08:00:00	8	08:03:00	8.05	10:00:00	10	09:58:00	9.96667	100	3	9.93	1	2	9
78	Adult	12:00:00	12	12:07:00	12.1167	14:00:00	14	13:57:00	13.95	66	7	13.93	1	2	13
78	Adult	16:00:00	16	16:12:59	16.2167	18:00:00	18	17:54:00	17.9	76	13	17.93	1	2	17
78	Adult	20:00:00	20	20:10:00	20.1667	22:00:00	22	21:59:00	21.9833	93	10	21.93	1	2	21
79	Adult	00:00:00	0	00:02:00	0.0333333	02:00:00	2	01:58:00	1.96667	103	2	4.49	1	1	5
79	Adult	04:00:00	4	04:09:00	4.15	06:00:00	6	05:58:00	5.96667	94	9	8.49	1	1	9
79	Adult	08:00:00	8	08:00:00	8	10:00:00	10	09:55:00	9.91667	96	0	12.49	1	1	13
79	Adult	12:00:00	12	12:00:00	12	14:00:00	14	13:42:00	13.7	103	0	16.49	1	1	17
79	Adult	16:00:00	16	16:00:00	16	18:00:00	18	17:21:00	17.35	64	0	20.49	1	1	21
79	Adult	20:00:00	20	20:08:00	20.1333	22:00:00	22	21:57:00	21.95	84	8	0.49	1	1	1
79	Adult	00:00:00	0	00:03:00	0.05	02:00:00	2	01:59:00	1.98333	93	3	4.49	1	1	5
79	Adult	04:00:00	4	04:01:00	4.01667	06:00:00	6	05:59:00	5.98333	84	1	8.49	1	1	9
79	Adult	08:00:00	8	08:00:00	8	10:00:00	10	09:56:00	9.93333	100	0	12.49	1	1	13
79	Adult	12:00:00	12	12:11:00	12.1833	14:00:00	14	13:57:00	13.95	72	11	16.49	1	1	17
79	Adult	16:00:00	16	16:00:00	16	18:00:00	18	17:09:00	17.15	56	0	20.49	1	1	21
79	Adult	20:00:00	20	20:02:00	20.0333	22:00:00	22	21:49:00	21.8167	82	2	0.49	1	1	1
80	Adult	00:00:00	0	00:00:00	0	02:00:00	2	01:54:59	1.91667	91	0	22.81	0	1	23
80	Adult	04:00:00	4	04:05:59	4.1	06:00:00	6	05:59:00	5.98333	90	6	2.81	0	1	3
80	Adult	08:00:00	8	08:01:00	8.01667	10:00:00	10	09:58:00	9.96667	87	1	6.81	0	1	7
80	Adult	12:00:00	12	12:00:00	12	14:00:00	14	13:58:59	13.9833	89	0	10.81	0	1	11
80	Adult	16:00:00	16	16:02:00	16.0333	18:00:00	18	17:55:00	17.9167	109	2	14.81	0	1	15
80	Adult	20:00:00	20	20:02:00	20.0333	22:00:00	22	21:59:00	21.9833	65	2	18.81	0	1	19
80	Adult	00:00:00	0	00:00:00	0	02:00:00	2	01:45:00	1.75	67	0	22.81	0	1	23
80	Adult	04:00:00	4	04:04:59	4.08333	06:00:00	6	05:39:00	5.65	46	5	2.81	0	1	3
80	Adult	08:00:00	8	08:00:00	8	10:00:00	10	09:59:00	9.98333	93	0	6.81	0	1	7
80	Adult	12:00:00	12	12:00:00	12	14:00:00	14	13:49:00	13.8167	100	0	10.81	0	1	11
80	Adult	16:00:00	16	16:00:00	16	18:00:00	18	17:59:00	17.9833	107	0	14.81	0	1	15
80	Adult	20:00:00	20	20:01:00	20.0167	22:00:00	22	21:04:00	21.0667	49	1	18.81	0	1	19
81	Adult	00:00:00	0	00:28:00	0.466667	02:00:00	2	02:00:00	2	95	28	2.56	0	1	3
81	Adult	04:00:00	4	04:02:00	4.03333	06:00:00	6	05:59:00	5.98333	96	2	6.56	0	1	7
81	Adult	08:00:00	8	08:09:59	8.16667	10:00:00	10	09:59:00	9.98333	90	10	10.56	0	1	11
81	Adult	12:00:00	12	12:24:59	12.4167	14:00:00	14	13:48:00	13.8	33	25	14.56	0	1	15
81	Adult	16:00:00	16	16:06:00	16.1	18:00:00	18	18:00:00	18	107	6	18.56	0	1	19
81	Adult	20:00:00	20	did not fall asleep		22:00:00	22			0		22.56	0	1	23
81	Adult	00:00:00	0	00:48:00	0.8	02:00:00	2	01:59:00	1.98333	71	48	2.56	0	1	3
81	Adult	04:00:00	4	04:28:00	4.46667	06:00:00	6	05:59:00	5.98333	89	28	6.56	0	1	7
81	Adult	08:00:00	8	08:24:59	8.41667	10:00:00	10	09:10:00	9.16667	46	25	10.56	0	1	11
81	Adult	12:00:00	12	12:30:00	12.5	14:00:00	14	13:57:00	13.95	59	30	14.56	0	1	15
81	Adult	16:00:00	16	16:16:00	16.2667	18:00:00	18	18:00:00	18	60	16	18.56	0	1	19
81	Adult	20:00:00	20	20:08:00	20.1333	22:00:00	22	21:09:00	21.15	25	8	22.56	0	1	23
82	Adult	00:00:00	0	00:04:00	0.0666667	02:00:00	2	01:59:00	1.98333	101	4	2.58	0	2	3
82	Adult	04:00:00	4	04:02:00	4.03333	06:00:00	6	05:58:00	5.96667	97	2	6.58	0	2	7
82	Adult	08:00:00	8	08:06:00	8.1	10:00:00	10	09:59:00	9.98333	89	6	10.58	0	2	11
82	Adult	12:00:00	12	12:11:00	12.1833	14:00:00	14	13:58:59	13.9833	78	11	14.58	0	2	15
82	Adult	16:00:00	16	16:01:00	16.0167	18:00:00	18	17:36:00	17.6	67	1	18.58	0	2	19
82	Adult	20:00:00	20	20:03:00	20.05	22:00:00	22	21:52:00	21.8667	35	3	22.58	0	2	23
82	Adult	00:00:00	0	00:08:00	0.133333	02:00:00	2	01:59:00	1.98333	90	8	2.58	0	2	3
82	Adult	04:00:00	4	04:09:00	4.15	06:00:00	6	05:47:00	5.78333	86	9	6.58	0	2	7
82	Adult	08:00:00	8	08:03:00	8.05	10:00:00	10	09:09:00	9.15	72	3	10.58	0	2	11
82	Adult	12:00:00	12	12:04:00	12.0667	14:00:00	14	12:36:00	12.6	55	4	14.58	0	2	15
82	Adult	16:00:00	16	16:18:00	16.3	18:00:00	18	16:55:00	16.9167	44	18	18.58	0	2	19
82	Adult	20:00:00	20	20:35:00	20.5833	22:00:00	22	20:42:00	20.7	21	35	22.58	0	2	23
83	Adult	00:00:00	0	00:05:00	0.0833333	02:00:00	2	01:59:00	1.98333	104	5	3.29	0	1	3
83	Adult	04:00:00	4	04:00:00	4	06:00:00	6	05:58:00	5.96667	103	0	7.29	0	1	7
83	Adult	08:00:00	8	08:00:00	8	10:00:00	10	09:58:00	9.96667	103	0	11.29	0	1	11
83	Adult	12:00:00	12	12:00:00	12	14:00:00	14	12:40:00	12.6667	38	0	15.29	0	1	15
83	Adult	16:00:00	16	16:00:00	16	18:00:00	18	17:10:00	17.1667	46	0	19.29	0	1	19
83	Adult	20:00:00	20	20:00:00	20	22:00:00	22	20:39:00	20.65	33	0	23.29	0	1	23
83	Adult	00:00:00	0	00:00:00	0	02:00:00	2	01:50:00	1.83333	105	0	3.29	0	1	3
83	Adult	04:00:00	4	04:00:00	4	06:00:00	6	05:55:00	5.91667	108	0	7.29	0	1	7
83	Adult	08:00:00	8	08:00:00	8	10:00:00	10	09:30:00	9.5	82	0	11.29	0	1	11
83	Adult	12:00:00	12	12:00:00	12	14:00:00	14	12:08:59	12.15	12	0	15.29	0	1	15
83	Adult	16:00:00	16	16:00:00	16	18:00:00	18	16:59:00	16.9833	59	0	19.29	0	1	19
83	Adult	20:00:00	20	20:00:00	20	22:00:00	22	20:26:00	20.4333	27	0	23.29	0	1	23
84	Adult	00:00:00	0	00:00:00	0	02:00:00	2	01:59:00	1.98333	107	0	2.26	1	2	3
84	Adult	04:00:00	4	04:00:00	4	06:00:00	6	06:00:00	6	106	0	6.26	1	2	7
84	Adult	08:00:00	8	08:01:00	8.01667	10:00:00	10	09:59:00	9.98333	114	1	10.26	1	2	11
84	Adult	12:00:00	12	12:00:00	12	14:00:00	14	13:58:59	13.9833	99	0	14.26	1	2	15
84	Adult	16:00:00	16	16:26:00	16.4333	18:00:00	18	17:33:00	17.55	53	26	18.26	1	2	19
84	Adult	20:00:00	20	20:00:00	20	22:00:00	22	21:55:00	21.9167	57	0	22.26	1	2	23
84	Adult	00:00:00	0	00:00:00	0	02:00:00	2	01:59:00	1.98333	113	0	2.26	1	2	3
84	Adult	04:00:00	4	04:00:00	4	06:00:00	6	05:59:00	5.98333	105	0	6.26	1	2	7
84	Adult	08:00:00	8	08:06:00	8.1	10:00:00	10	09:59:00	9.98333	96	6	10.26	1	2	11
84	Adult	12:00:00	12	12:04:00	12.0667	14:00:00	14	13:58:00	13.9667	101	4	14.26	1	2	15
84	Adult	16:00:00	16	16:16:00	16.2667	18:00:00	18	17:48:00	17.8	63	16	18.26	1	2	19
84	Adult	20:00:00	20	20:10:00	20.1667	22:00:00	22	20:58:00	20.9667	56	10	22.26	1	2	23
86	Adult	00:00:00	0	00:00:00	0	02:00:00	2	01:59:00	1.98333	96	0	0.1	0	1	1
86	Adult	04:00:00	4	04:00:00	4	06:00:00	6	05:43:00	5.71667	101	0	4.1	0	1	5
86	Adult	08:00:00	8	08:00:00	8	10:00:00	10	09:57:00	9.95	103	0	8.1	0	1	9
86	Adult	12:00:00	12	12:00:00	12	14:00:00	14	13:58:59	13.9833	101	0	12.1	0	1	13
86	Adult	16:00:00	16	16:00:00	16	18:00:00	18	17:55:00	17.9167	103	0	16.1	0	1	17
86	Adult	20:00:00	20	20:00:00	20	22:00:00	22	21:58:00	21.9667	100	0	20.1	0	1	21
86	Adult	00:00:00	0	00:00:00	0	02:00:00	2	01:58:00	1.96667	94	0	0.1	0	1	1
86	Adult	04:00:00	4	04:00:00	4	06:00:00	6	05:59:00	5.98333	103	0	4.1	0	1	5
86	Adult	08:00:00	8	08:01:00	8.01667	10:00:00	10	09:51:00	9.85	101	1	8.1	0	1	9
86	Adult	12:00:00	12	12:03:00	12.05	14:00:00	14	13:58:59	13.9833	104	3	12.1	0	1	13
86	Adult	16:00:00	16	16:00:00	16	18:00:00	18	17:58:00	17.9667	109	0	16.1	0	1	17
86	Adult	20:00:00	20	20:00:00	20	22:00:00	22	21:37:00	21.6167	78	0	20.1	0	1	21
87	Adult	00:00:00	0	00:11:00	0.183333	02:00:00	2	01:50:00	1.83333	29	11	4.89	1	2	5
87	Adult	04:00:00	4	04:13:00	4.21667	06:00:00	6	05:59:00	5.98333	104	13	8.89	1	2	9
87	Adult	08:00:00	8	08:11:59	8.2	10:00:00	10	09:58:00	9.96667	103	12	12.89	1	2	13
87	Adult	12:00:00	12	12:11:00	12.1833	14:00:00	14	12:45:00	12.75	31	11	16.89	1	2	17
87	Adult	16:00:00	16	did not fall asleep		18:00:00	18			0		20.89	1	2	21
87	Adult	20:00:00	20	20:12:00	20.2	22:00:00	22	21:59:00	21.9833	92	12	0.89	1	2	1
87	Adult	00:00:00	0	00:44:00	0.733333	02:00:00	2	01:59:00	1.98333	44	44	4.89	1	2	5
87	Adult	04:00:00	4	04:00:00	4	06:00:00	6	05:59:00	5.98333	107	0	8.89	1	2	9
87	Adult	08:00:00	8	08:26:59	8.45	10:00:00	10	09:56:00	9.93333	36	27	12.89	1	2	13
87	Adult	12:00:00	12	12:00:00	12	14:00:00	14	13:57:00	13.95	100	0	16.89	1	2	17
87	Adult	16:00:00	16	16:38:59	16.65	18:00:00	18	16:56:00	16.9333	24	39	20.89	1	2	21
87	Adult	20:00:00	20	20:04:00	20.0667	22:00:00	22	21:58:00	21.9667	105	4	0.89	1	2	1
88	Teen	00:00:00	0	00:06:00	0.1	02:00:00	2	01:59:00	1.98333	81	6	0.35	0	1	1
88	Teen	04:00:00	4	04:00:00	4	06:00:00	6	05:54:00	5.9	114	0	4.35	0	1	5
88	Teen	08:00:00	8	08:00:00	8	10:00:00	10	09:53:00	9.88333	115	0	8.35	0	1	9
88	Teen	12:00:00	12	12:00:00	12	14:00:00	14	13:58:00	13.9667	106	0	12.35	0	1	13
88	Teen	16:00:00	16	16:10:00	16.1667	18:00:00	18	17:58:00	17.9667	100	10	16.35	0	1	17
88	Teen	20:00:00	20	20:05:00	20.0833	22:00:00	22	21:58:00	21.9667	87	5	20.35	0	1	21
88	Teen	00:00:00	0	00:53:00	0.883333	02:00:00	2	01:59:00	1.98333	35	53	0.35	0	1	1
88	Teen	04:00:00	4	04:00:00	4	06:00:00	6	05:58:00	5.96667	113	0	4.35	0	1	5
88	Teen	08:00:00	8	08:00:00	8	10:00:00	10	09:59:00	9.98333	115	0	8.35	0	1	9
88	Teen	12:00:00	12	12:04:00	12.0667	14:00:00	14	13:58:00	13.9667	106	4	12.35	0	1	13
88	Teen	16:00:00	16	16:01:00	16.0167	18:00:00	18	17:59:00	17.9833	112	1	16.35	0	1	17
88	Teen	20:00:00	20	20:00:00	20	22:00:00	22	21:59:00	21.9833	111	0	20.35	0	1	21
89	Teen	00:00:00	0	00:20:00	0.333333	02:00:00	2	01:57:00	1.95	92	20	3.83	0	1	3
89	Teen	04:00:00	4	04:04:00	4.06667	06:00:00	6	05:59:00	5.98333	101	4	7.83	0	1	7
89	Teen	08:00:00	8	08:00:00	8	10:00:00	10	09:52:00	9.86667	89	0	11.83	0	1	11
89	Teen	12:00:00	12	did not fall asleep		14:00:00	14			0		15.83	0	1	15
89	Teen	16:00:00	16	16:06:00	16.1	18:00:00	18	17:47:00	17.7833	88	6	19.83	0	1	19
89	Teen	20:00:00	20	20:53:00	20.8833	22:00:00	22	22:00:00	22	30	53	23.83	0	1	23
89	Teen	00:00:00	0	00:04:00	0.0666667	02:00:00	2	02:00:00	2	98	4	3.83	0	1	3
89	Teen	04:00:00	4	04:09:00	4.15	06:00:00	6	05:55:00	5.91667	96	9	7.83	0	1	7
89	Teen	08:00:00	8	08:05:00	8.08333	10:00:00	10	09:55:00	9.91667	91	5	11.83	0	1	11
89	Teen	12:00:00	12	12:24:59	12.4167	14:00:00	14	12:30:00	12.5	17	25	15.83	0	1	15
89	Teen	16:00:00	16	16:02:00	16.0333	18:00:00	18	17:14:00	17.2333	60	2	19.83	0	1	19
89	Teen	20:00:00	20	20:03:00	20.05	22:00:00	22	21:34:00	21.5667	23	3	23.83	0	1	23
90	Teen	00:00:00	0	00:02:00	0.0333333	02:00:00	2	02:00:00	2	99	2	3.33	0	1	3
90	Teen	04:00:00	4	04:03:00	4.05	06:00:00	6	06:00:00	6	96	3	7.33	0	1	7
90	Teen	08:00:00	8	08:00:00	8	10:00:00	10	09:57:00	9.95	97	0	11.33	0	1	11
90	Teen	12:00:00	12	12:07:00	12.1167	14:00:00	14	13:46:00	13.7667	70	7	15.33	0	1	15
90	Teen	16:00:00	16	16:04:59	16.0833	18:00:00	18	17:59:00	17.9833	97	5	19.33	0	1	19
90	Teen	20:00:00	20	20:05:00	20.0833	22:00:00	22	20:58:00	20.9667	52	5	23.33	0	1	23
90	Teen	00:00:00	0	00:03:00	0.05	02:00:00	2	01:57:00	1.95	105	3	3.33	0	1	3
90	Teen	04:00:00	4	04:01:00	4.01667	06:00:00	6	05:59:00	5.98333	98	1	7.33	0	1	7
90	Teen	08:00:00	8	08:00:00	8	10:00:00	10	09:57:00	9.95	94	0	11.33	0	1	11
90	Teen	12:00:00	12	12:01:00	12.0167	14:00:00	14	13:44:00	13.7333	58	1	15.33	0	1	15
90	Teen	16:00:00	16	16:00:00	16	18:00:00	18	17:51:00	17.85	93	0	19.33	0	1	19
90	Teen	20:00:00	20	20:00:00	20	22:00:00	22	21:56:00	21.9333	50	0	23.33	0	1	23
91	Teen	00:00:00	0	00:02:00	0.0333333	02:00:00	2	01:48:59	1.81667	101	2	2.76	0	2	3
91	Teen	04:00:00	4	04:01:00	4.01667	06:00:00	6	05:59:00	5.98333	103	1	6.76	0	2	7
91	Teen	08:00:00	8	08:02:00	8.03333	10:00:00	10	09:59:00	9.98333	105	2	10.76	0	2	11
91	Teen	12:00:00	12	12:06:00	12.1	14:00:00	14	13:58:00	13.9667	104	6	14.76	0	2	15
91	Teen	16:00:00	16	16:02:00	16.0333	18:00:00	18	17:59:00	17.9833	100	2	18.76	0	2	19
91	Teen	20:00:00	20	20:13:00	20.2167	22:00:00	22	21:59:00	21.9833	57	13	22.76	0	2	23
91	Teen	00:00:00	0	00:03:00	0.05	02:00:00	2	01:59:00	1.98333	109	3	2.76	0	2	3
91	Teen	04:00:00	4	04:00:00	4	06:00:00	6	05:59:00	5.98333	109	0	6.76	0	2	7
91	Teen	08:00:00	8	08:00:00	8	10:00:00	10	09:58:00	9.96667	102	0	10.76	0	2	11
91	Teen	12:00:00	12	12:00:00	12	14:00:00	14	13:58:59	13.9833	88	0	14.76	0	2	15
91	Teen	16:00:00	16	16:01:00	16.0167	18:00:00	18	17:59:00	17.9833	96	1	18.76	0	2	19
91	Teen	20:00:00	20	20:06:00	20.1	22:00:00	22	21:20:00	21.3333	47	6	22.76	0	2	23
92	Teen	00:00:00	0	00:00:00	0	02:00:00	2	02:00:00	2	118	0	3.05	0	2	3
92	Teen	04:00:00	4	04:08:00	4.13333	06:00:00	6	06:00:00	6	103	8	7.05	0	2	7
92	Teen	08:00:00	8	08:03:00	8.05	10:00:00	10	10:00:00	10	110	3	11.05	0	2	11
92	Teen	12:00:00	12	12:19:00	12.3167	14:00:00	14	14:00:00	14	89	19	15.05	0	2	15
92	Teen	16:00:00	16	did not fall asleep		18:00:00	18			0		19.05	0	2	19
92	Teen	20:00:00	20	21:25:00	21.4167	22:00:00	22	22:00:00	22	45	85	23.05	0	2	23
92	Teen	00:00:00	0	00:02:00	0.0333333	02:00:00	2	02:00:00	2	117	2	3.05	0	2	3
92	Teen	04:00:00	4	04:03:00	4.05	06:00:00	6	05:58:00	5.96667	112	3	7.05	0	2	7
92	Teen	08:00:00	8	08:02:00	8.03333	10:00:00	10	09:55:00	9.91667	117	2	11.05	0	2	11
92	Teen	12:00:00	12	12:19:00	12.3167	14:00:00	14	14:00:00	14	83	19	15.05	0	2	15
92	Teen	16:00:00	16	16:16:00	16.2667	18:00:00	18	17:59:00	17.9833	53	16	19.05	0	2	19
92	Teen	20:00:00	20	20:01:00	20.0167	22:00:00	22	20:46:00	20.7667	21	1	23.05	0	2	23
93	Teen	00:00:00	0	00:06:00	0.1	02:00:00	2	01:05:00	1.08333	26	6	22.85	0	2	23
93	Teen	04:00:00	4	04:02:00	4.03333	06:00:00	6	05:59:00	5.98333	111	2	2.85	0	2	3
93	Teen	08:00:00	8	08:04:00	8.06667	10:00:00	10	09:59:00	9.98333	105	4	6.85	0	2	7
93	Teen	12:00:00	12	12:10:00	12.1667	14:00:00	14	13:58:00	13.9667	105	10	10.85	0	2	11
93	Teen	16:00:00	16	16:04:59	16.0833	18:00:00	18	17:59:00	17.9833	110	5	14.85	0	2	15
93	Teen	20:00:00	20	20:08:00	20.1333	22:00:00	22	21:59:00	21.9833	100	8	18.85	0	2	19
93	Teen	00:00:00	0	did not fall asleep		02:00:00	2			0		22.85	0	2	23
93	Teen	04:00:00	4	04:05:59	4.1	06:00:00	6	05:59:00	5.98333	112	6	2.85	0	2	3
93	Teen	08:00:00	8	08:05:00	8.08333	10:00:00	10	09:55:00	9.91667	107	5	6.85	0	2	7
93	Teen	12:00:00	12	12:06:00	12.1	14:00:00	14	13:58:00	13.9667	102	6	10.85	0	2	11
93	Teen	16:00:00	16	16:04:59	16.0833	18:00:00	18	17:59:00	17.9833	94	5	14.85	0	2	15
93	Teen	20:00:00	20	20:12:00	20.2	22:00:00	22	22:00:00	22	99	12	18.85	0	2	19
94	Teen	00:00:00	0	00:03:00	0.05	02:00:00	2	02:00:00	2	110	3	3.23	0	2	3
94	Teen	04:00:00	4	04:02:00	4.03333	06:00:00	6	05:59:00	5.98333	112	2	7.23	0	2	7
94	Teen	08:00:00	8	08:00:00	8	10:00:00	10	09:59:00	9.98333	112	0	11.23	0	2	11
94	Teen	12:00:00	12	12:01:00	12.0167	14:00:00	14	13:58:59	13.9833	100	1	15.23	0	2	15
94	Teen	16:00:00	16	16:00:00	16	18:00:00	18	17:59:00	17.9833	94	0	19.23	0	2	19
94	Teen	20:00:00	20	20:01:00	20.0167	22:00:00	22	21:59:00	21.9833	88	1	23.23	0	2	23
94	Teen	00:00:00	0	00:00:00	0	02:00:00	2	01:59:00	1.98333	103	0	3.23	0	2	3
94	Teen	04:00:00	4	04:04:59	4.08333	06:00:00	6	05:59:00	5.98333	97	5	7.23	0	2	7
94	Teen	08:00:00	8	08:02:00	8.03333	10:00:00	10	09:56:00	9.93333	109	2	11.23	0	2	11
94	Teen	12:00:00	12	12:04:59	12.0833	14:00:00	14	13:58:59	13.9833	89	5	15.23	0	2	15
94	Teen	16:00:00	16	16:04:00	16.0667	18:00:00	18	17:59:00	17.9833	91	4	19.23	0	2	19
94	Teen	20:00:00	20	20:06:00	20.1	22:00:00	22	21:56:00	21.9333	77	6	23.23	0	2	23
95	Teen	00:00:00	0	00:01:00	0.0166667	02:00:00	2	01:53:00	1.88333	106	1	2.96	0	2	3
95	Teen	04:00:00	4	04:04:00	4.06667	06:00:00	6	05:59:00	5.98333	99	4	6.96	0	2	7
95	Teen	08:00:00	8	08:01:00	8.01667	10:00:00	10	09:59:00	9.98333	105	1	10.96	0	2	11
95	Teen	12:00:00	12	12:02:00	12.0333	14:00:00	14	13:58:59	13.9833	103	2	14.96	0	2	15
95	Teen	16:00:00	16	16:04:00	16.0667	18:00:00	18	18:00:00	18	101	4	18.96	0	2	19
95	Teen	20:00:00	20	21:02:00	21.0333	22:00:00	22	21:52:00	21.8667	15	62	22.96	0	2	23
95	Teen	00:00:00	0	00:03:00	0.05	02:00:00	2	01:59:00	1.98333	104	3	2.96	0	2	3
95	Teen	04:00:00	4	04:02:00	4.03333	06:00:00	6	05:59:00	5.98333	102	2	6.96	0	2	7
95	Teen	08:00:00	8	08:02:00	8.03333	10:00:00	10	09:59:00	9.98333	112	2	10.96	0	2	11
95	Teen	12:00:00	12	12:04:59	12.0833	14:00:00	14	13:58:59	13.9833	98	5	14.96	0	2	15
95	Teen	16:00:00	16	16:01:00	16.0167	18:00:00	18	17:59:00	17.9833	110	1	18.96	0	2	19
95	Teen	20:00:00	20	20:00:00	20	22:00:00	22	21:36:00	21.6	38	0	22.96	0	2	23
96	Teen	00:00:00	0	00:07:00	0.116667	02:00:00	2	01:59:00	1.98333	97	7	4.01	0	2	5
96	Teen	04:00:00	4	04:22:00	4.36667	06:00:00	6	05:57:00	5.95	95	22	8.01	0	2	9
96	Teen	08:00:00	8	08:05:00	8.08333	10:00:00	10	10:00:00	10	102	5	12.01	0	2	13
96	Teen	12:00:00	12	12:16:59	12.2833	14:00:00	14	14:00:00	14	75	17	16.01	0	2	17
96	Teen	16:00:00	16	16:01:00	16.0167	18:00:00	18	17:56:00	17.9333	49	1	20.01	0	2	21
96	Teen	20:00:00	20	20:04:00	20.0667	22:00:00	22	22:00:00	22	96	4	0.01	0	2	1
96	Teen	00:00:00	0	00:10:00	0.166667	02:00:00	2	01:59:00	1.98333	101	10	4.01	0	2	5
96	Teen	04:00:00	4	04:03:00	4.05	06:00:00	6	05:58:00	5.96667	109	3	8.01	0	2	9
96	Teen	08:00:00	8	08:20:00	8.33333	10:00:00	10	09:59:00	9.98333	90	20	12.01	0	2	13
96	Teen	12:00:00	12	12:06:00	12.1	14:00:00	14	14:00:00	14	102	6	16.01	0	2	17
96	Teen	16:00:00	16	16:08:59	16.15	18:00:00	18	17:59:00	17.9833	72	9	20.01	0	2	21
96	Teen	20:00:00	20	20:10:00	20.1667	22:00:00	22	21:56:00	21.9333	83	10	0.01	0	2	1
97	Teen	00:00:00	0	00:10:00	0.166667	02:00:00	2	01:58:00	1.96667	101	10	4.45	0	1	5
97	Teen	04:00:00	4	04:02:00	4.03333	06:00:00	6	05:59:00	5.98333	98	2	8.45	0	1	9
97	Teen	08:00:00	8	08:08:00	8.13333	10:00:00	10	09:59:00	9.98333	101	8	12.45	0	1	13
97	Teen	12:00:00	12	12:28:00	12.4667	14:00:00	14	13:58:59	13.9833	82	28	16.45	0	1	17
97	Teen	16:00:00	16	16:30:00	16.5	18:00:00	18	17:52:00	17.8667	71	30	20.45	0	1	21
97	Teen	20:00:00	20	did not fall asleep		22:00:00	22			0		0.45	0	1	1
97	Teen	00:00:00	0	00:03:00	0.05	02:00:00	2	01:59:00	1.98333	90	3	4.45	0	1	5
97	Teen	04:00:00	4	04:04:00	4.06667	06:00:00	6	05:55:00	5.91667	103	4	8.45	0	1	9
97	Teen	08:00:00	8	08:04:00	8.06667	10:00:00	10	09:55:00	9.91667	99	4	12.45	0	1	13
97	Teen	12:00:00	12	12:06:00	12.1	14:00:00	14	13:34:00	13.5667	83	6	16.45	0	1	17
97	Teen	16:00:00	16	16:38:00	16.6333	18:00:00	18	16:52:00	16.8667	17	38	20.45	0	1	21
97	Teen	20:00:00	20	21:03:00	21.05	22:00:00	22	21:57:00	21.95	50	63	0.45	0	1	1
98	Teen	00:00:00	0	00:01:00	0.0166667	02:00:00	2	01:59:00	1.98333	103	1	3.91	0	1	3
98	Teen	04:00:00	4	04:05:59	4.1	06:00:00	6	05:59:00	5.98333	101	6	7.91	0	1	7
98	Teen	08:00:00	8	08:13:59	8.23333	10:00:00	10	09:23:00	9.38333	65	14	11.91	0	1	11
98	Teen	12:00:00	12	did not fall asleep		14:00:00	14			0		15.91	0	1	15
98	Teen	16:00:00	16	16:27:59	16.4667	18:00:00	18	17:56:00	17.9333	41	28	19.91	0	1	19
98	Teen	20:00:00	20	20:33:00	20.55	22:00:00	22	21:59:00	21.9833	71	33	23.91	0	1	23
98	Teen	00:00:00	0	00:03:00	0.05	02:00:00	2	01:58:00	1.96667	97	3	3.91	0	1	3
98	Teen	04:00:00	4	04:02:00	4.03333	06:00:00	6	05:55:00	5.91667	100	2	7.91	0	1	7
98	Teen	08:00:00	8	08:11:00	8.18333	10:00:00	10	09:51:00	9.85	78	11	11.91	0	1	11
98	Teen	12:00:00	12	did not fall asleep		14:00:00	14			0		15.91	0	1	15
98	Teen	16:00:00	16	did not fall asleep		18:00:00	18			0		19.91	0	1	19
98	Teen	20:00:00	20	20:04:00	20.0667	22:00:00	22	21:53:00	21.8833	63	4	23.91	0	1	23
99	Teen	00:00:00	0	00:00:00	0	02:00:00	2	01:59:00	1.98333	98	0	2.39	0	1	3
99	Teen	04:00:00	4	04:04:00	4.06667	06:00:00	6	05:58:00	5.96667	93	4	6.39	0	1	7
99	Teen	08:00:00	8	08:09:59	8.16667	10:00:00	10	09:58:00	9.96667	78	10	10.39	0	1	11
99	Teen	12:00:00	12	12:18:00	12.3	14:00:00	14	13:58:59	13.9833	40	18	14.39	0	1	15
99	Teen	16:00:00	16	16:34:59	16.5833	18:00:00	18	17:59:00	17.9833	85	35	18.39	0	1	19
99	Teen	20:00:00	20	20:21:00	20.35	22:00:00	22	20:27:00	20.45	9	21	22.39	0	1	23
99	Teen	00:00:00	0	00:04:00	0.0666667	02:00:00	2	01:59:00	1.98333	106	4	2.39	0	1	3
99	Teen	04:00:00	4	04:14:00	4.23333	06:00:00	6	06:00:00	6	81	14	6.39	0	1	7
99	Teen	08:00:00	8	08:07:00	8.11667	10:00:00	10	09:59:00	9.98333	85	7	10.39	0	1	11
99	Teen	12:00:00	12	12:33:00	12.55	14:00:00	14	13:58:00	13.9667	79	33	14.39	0	1	15
99	Teen	16:00:00	16	16:36:00	16.6	18:00:00	18	17:14:00	17.2333	23	36	18.39	0	1	19
99	Teen	20:00:00	20	20:25:00	20.4167	22:00:00	22	20:32:00	20.5333	18	25	22.39	0	1	23
